# Supplementary material for: Metabolic Remodeling with Hepatosteatosis Induced Vascular Oxidative Stress in Hepatic ERK2 Deficiency Mice with High Fat Diets
Source: Int J Mol Sci. 2022 Jul 31;23(15):8521. doi: 10.3390/ijms23158521 (PMC9369278; doi:10.3390/ijms23158521)
Supplement: Supplementary file 1 [file ijms-23-08521-s001.zip]

Archive with 2 entries (2 files):
- IJMS Pathway_R2.xls
- ijms-1819576-Supplemental Table.pdf
