# Supplementary material for: Metabolic Remodeling with Hepatosteatosis Induced Vascular Oxidative Stress in Hepatic ERK2 Deficiency Mice with High Fat Diets
Source: Int J Mol Sci. 2022 Jul 31;23(15):8521. doi: 10.3390/ijms23158521 (PMC9369278; doi:10.3390/ijms23158521)
Supplement: Supplementary file 1 [file ijms-23-08521-s001.zip › IJMS Pathway_R2.xls]

## Sheet: Pathway analysis（summary）
	Supple Tanle 3: Pathway Analysis Summary
Analysis 1		NC-Control/HFHSD-Control					Analysis 2		HFHSD-LE2KO/HFHSD-Control
More than twice increases in expressions of pathway in NC-Control than HFHSD-Cont							More than twice increases in expressions of pathway in HFHSD-LE2KO than HFHSD-Cont
	MAPP Name		0					MAPP Name		0
			> ２．０							> ２．０
			遺伝子数	Z Score	PermuteP					遺伝子数	Z Score	PermuteP
1		Mm_gamma_Hexachlorocyclohexane_degradation	10	5.998	0		1		Mm_gamma_Hexachlorocyclohexane_degradation	12	11.008	0
2		Mm_Alkaloid_biosynthesis_I	3	4.939	0.004		2		Mm_Fatty_acid_metabolism	12	9.289	0
3		Mm_cytochrome_P450_WP1274_34430	8	4.613	0		3		Mm_Tryptophan_metabolism	12	8.346	0
4		Mm_Phenylalanine_tyrosine_and_tryptophan_biosynthesis	3	4.485	0.004		4		Mm_Statin_Pathway(PharmGKB)_WP1_35542	4	4.849	0.001
5		Mm_Urea_cycle_and_metabolism_of_amino_groups_WP426_21578	5	4.317	0.001		5		Mm_miR-1_in_cardiac_development_WP608_32165	1	4.057	0.068
6		Mm_Fatty_acid_metabolism	9	4.169	0.001		6		Mm_Phase_I,_non_P450_WP1255_33045	2	3.821	0.021
7		Mm_Tryptophan_metabolism	10	4.153	0.002		7		Mm_Ptf1a_related_regulatory_pathway_WP201_35872	2	3.546	0.032
8		Mm_Amino_Acid_metabolism_-_Sokolovic_WP662_32748	13	4.034	0		8		Mm_Prostaglandin_Synthesis_and_Regulation_WP374_33046	4	3.436	0.004
9		Mm_1_4_Dichlorobenzene_degradation	2	4.032	0.013		9		Mm_Nuclear_receptors_in_lipid_metabolism_and_toxicity_WP431_35675	3	2.41	0.054
10		Mm_Urea_cycle_and_metabolism_of_amino_groups	4	3.745	0.004		10		Mm_Glutathione_metabolism_WP164_34423	2	2.365	0.067
11		Mm_Tryptophan_metabolism_WP79_34424	7	3.283	0.004		11		Mm_Glutathione_metabolism	2	2.151	0.098
12		Mm_Androgen_and_estrogen_metabolism	5	3.121	0.02		12		Mm_Glycolysis_and_Gluconeogenesis_WP157_34413	3	2.031	0.075
13		Mm_Alanine_and_aspartate_metabolism_WP240_33672	3	3.089	0.019		13
14		Mm_Flavonoids_stilbene_and_lignin_biosynthesis	3	3.089	0.028		14
15		Mm_Alanine_and_aspartate_metabolism	3	2.903	0.021		15
16		Mm_Steroid_Biosynthesis_WP55_34368	3	2.903	0.027
17		Mm_Cyanoamino_acid_metabolism	1	2.85	0.095
18		Mm_Styrene_degradation	2	2.783	0.054
19		Mm_Phenylalanine_metabolism	3	2.735	0.038
20		Mm_Methane_metabolism	2	2.521	0.063
21		Mm_methylation_WP1247_31852	2	2.521	0.073
22		Mm_Nitrobenzene_degradation	2	2.298	0.076
23		Mm_Ptf1a_related_regulatory_pathway_WP201_35872	2	2.298	0.087
24		Mm_Arginine_and_proline_metabolism	5	2.283	0.052
25		Mm_Leptin_Insulin_Overlap_WP578_32155	3	2.191	0.072
26		Mm_Statin_Pathway(PharmGKB)_WP1_35542	3	2.079	0.062
27		Mm_Nuclear_receptors_in_lipid_metabolism_and_toxicity_WP431_35675	4	2.009	0.064
Analysis 1		NC-Control/HFHSD-Control					Analysis 2		HFHSD-LE2KO/HFHSD-Control
Less than the half decreased in expressions of pathway in NC-Control than HFHSD-Cont							Less than the half decreased in expressions of pathway in HFHSD-LE2KO than HFHSD-Cont
MAPP	MAPP Name		0				MAPP	MAPP Name		HFHSD-LE2KO/HFHSD-Control
			＜ ０．５							＜ ０．５
			遺伝子数	Z Score	PermuteP					遺伝子数	Z Score	PermuteP
1		Mm_Striated_Muscle_Contraction_WP216_33380	22	11.9	0		1		Mm_Striated_Muscle_Contraction_WP216_33380	23	13.733	0
2		Mm_Steroid_Biosynthesis_WP55_34368	6	5.226	0		2		Mm_Glycolysis_Gluconeogenesis	10	4.639	0
3		Mm_Glucocorticoid_Mineralcorticoid_Metabolism_WP495_33388	6	5.226	0		3		Mm_Glycogen_Metabolism_WP317_35726	8	4.349	0
4		Mm_C21_Steroid_hormone_metabolism	5	4.718	0.001		4		Mm_Myometrial_Relaxation_and_Contraction_Pathways_WP385_35258	20	3.522	0.003
5		Mm_Glycolysis_Gluconeogenesis	10	4.048	0.003		5		Mm_TCA_Cycle_WP434_32430	6	3.192	0.012
6		Mm_Glycogen_Metabolism_WP317_35726	8	3.813	0.002		6		Mm_Glycolysis_and_Gluconeogenesis_WP157_34413	7	3.14	0.006
7		Mm_Inflammatory_Response_Pathway_WP458_32109	7	3.461	0.006		7		Mm_Fructose_and_mannose_metabolism	6	2.987	0.012
8		Mm_Diurnally_regulated_genes_with_circadian_orthologs_WP1268_32865	8	2.867	0.013		8		Mm_Matrix_Metalloproteinases_WP441_35331	5	2.521	0.031
9		Mm_Circadian_Exercise_WP544_33686	8	2.789	0.014		9		Mm_Insulin_Signaling_WP65_33395	17	2.503	0.019
10		Mm_Pentose_phosphate_pathway	4	2.772	0.024		10		Mm_Inflammatory_Response_Pathway_WP458_32109	5	2.426	0.03
11		Mm_TCA_Cycle_WP434_32430	6	2.748	0.022		11		Mm_Carbon_fixation	3	2.108	0.08
12		Mm_Glycolysis_and_Gluconeogenesis_WP157_34413	7	2.67	0.023		12		Mm_Pentose_phosphate_pathway	3	2.108	0.087
13		Mm_Fructose_and_mannose_metabolism	6	2.55	0.031		13		Mm_Diurnally_regulated_genes_with_circadian_orthologs_WP1268_32865	6	2.102	0.049
14		Mm_MAPK_signaling_pathway_WP493_35660	19	2.445	0.018		14
15		Mm_Endochondral_Ossification_WP1270_32869	9	2.383	0.024		15
16		Mm_G1_to_S_cell_cycle_control_WP413_35821	9	2.266	0.024
17		Mm_Sterol_biosynthesis	3	2.261	0.058
18		Mm_Androgen_and_estrogen_metabolism	5	2.128	0.047
19		Mm_Keap1-Nrf2_WP1245_32699	3	2.093	0.07
20		Mm_Citrate_cycle_TCA_cycle_	3	2.093	0.079
21		Mm_Galactose_metabolism	4	2.079	0.054

## Sheet: A2 Path-up
Supple Tanle 4: Pathway Analysis Up-regulation
Up-regulation in HFHSD-LE2KO than HFHSD-Cont
MAPP Name	Number Changed	Number Measured	Number On MAPP	Percent Changed	Percent Present	Z Score	PermuteP	AdjustedP
Mm_gamma_Hexachlorocyclohexane_degradation	12	37	39	32.4324	94.8718	11.008	0	0
Mm_Fatty_acid_metabolism	12	49	52	24.4898	94.2308	9.289	0	0
Mm_Tryptophan_metabolism	12	58	100	20.6897	58	8.346	0	0.004
Mm_Statin_Pathway(PharmGKB)_WP1_35542	4	19	23	21.0526	82.6087	4.849	0.001	0.179
Mm_miR-1_in_cardiac_development_WP608_32165	1	2	5	50	40	4.057	0.068	0.57
Mm_Phase_I,_non_P450_WP1255_33045	2	8	9	25	88.8889	3.821	0.021	0.616
Mm_Ptf1a_related_regulatory_pathway_WP201_35872	2	9	14	22.2222	64.2857	3.546	0.032	0.726
Mm_Prostaglandin_Synthesis_and_Regulation_WP374_33046	4	31	40	12.9032	77.5	3.436	0.004	0.751
Mm_Nuclear_receptors_in_lipid_metabolism_and_toxicity_WP431_35675	3	30	40	10	75	2.41	0.054	0.995
Mm_Glutathione_metabolism_WP164_34423	2	16	37	12.5	43.2432	2.365	0.067	0.995
Mm_Glutathione_metabolism	2	18	23	11.1111	78.2609	2.151	0.098	1
Mm_Glycolysis_and_Gluconeogenesis_WP157_34413	3	36	59	8.33333	61.017	2.031	0.075	1
Mm_Glyoxylate_and_dicarboxylate_metabolism	1	7	7	14.2857	100	1.85	0.153	1
Mm_Phenylalanine_tyrosine_and_tryptophan_biosynthesis	1	7	34	14.2857	20.5882	1.85	0.179	1
Mm_Osteoblast_WP238_32997	1	7	12	14.2857	58.3333	1.85	0.191	1
Mm_Glycolysis_Gluconeogenesis	3	41	44	7.31707	93.1818	1.772	0.108	1
Mm_Tryptophan_metabolism_WP79_34424	3	43	45	6.97674	95.5556	1.679	0.123	1
Mm_Oxidative_Stress_WP412_33386	2	24	29	8.33333	82.7586	1.656	0.157	1
Mm_neural_retinal_development_WP535_34375	1	9	9	11.1111	100	1.519	0.221	1
Mm_Focal_Adhesion_WP85_35638	8	177	191	4.51977	92.6702	1.434	0.152	1
Mm_metapathway_biotransformation_WP1251_34408	6	125	143	4.8	87.4126	1.39	0.155	1
Mm_Ovarian_Infertility_Genes_WP273_32715	2	29	31	6.89655	93.5484	1.35	0.211	1
Mm_C21_Steroid_hormone_metabolism	1	11	11	9.09091	100	1.272	0.294	1
Mm_Hypothetical_Network_for_Drug_Addiction_WP1246_34386	2	31	35	6.45161	88.5714	1.245	0.208	1
Mm_Glucocorticoid_Mineralcorticoid_Metabolism_WP495_33388	1	13	26	7.69231	50	1.076	0.287	1
Mm_Steroid_Biosynthesis_WP55_34368	1	13	24	7.69231	54.1667	1.076	0.287	1
Mm_Keap1-Nrf2_WP1245_32699	1	13	16	7.69231	81.25	1.076	0.323	1
Mm_cytochrome_P450_WP1274_34430	2	36	48	5.55556	75	1.014	0.601	1
Mm_Cholesterol_Biosynthesis_WP103_35136	1	14	29	7.14286	48.2759	0.992	0.308	1
Mm_Osteoclast_WP454_21636	1	14	18	7.14286	77.7778	0.992	0.337	1
Mm_Carbon_fixation	1	15	29	6.66667	51.7241	0.915	0.348	1
Mm_Blood_Clotting_Cascade_WP460_35089	1	19	20	5.26316	95	0.657	1	1
Mm_selenium_WP1272_34380	1	19	87	5.26316	21.8391	0.657	1	1
Mm_Galactose_metabolism	1	20	20	5	100	0.603	1	1
Mm_Fatty_Acid_Biosynthesis_WP336_32876	1	22	24	4.54545	91.6667	0.503	1	1
Mm_Aminosugars_metabolism	1	23	24	4.34783	95.8333	0.456	1	1
Mm_Purine_metabolism	3	86	93	3.48837	92.4731	0.4	0.707	1
Mm_Bile_acid_biosynthesis	1	25	26	4	96.1539	0.37	1	1
Mm_Wnt_Signaling_Pathway_WP403_35124	2	56	60	3.57143	93.3333	0.36	1	1
Mm_Pyruvate_metabolism	1	26	79	3.84615	32.9114	0.329	1	1
Mm_T_Cell_Receptor_Signaling_Pathway_WP480_34406	4	123	133	3.25203	92.4812	0.319	0.778	1
Mm_IL-6_signaling_Pathway_WP387_34384	3	90	99	3.33333	90.9091	0.319	1	1
Mm_Matrix_Metalloproteinases_WP441_35331	1	27	29	3.7037	93.1034	0.291	1	1
Mm_Phosphatidylinositol_signaling_system	2	59	63	3.38983	93.6508	0.284	1	1
Mm_Wnt_Signaling_Pathway_and_Pluripotency_WP723_34411	3	92	97	3.26087	94.8454	0.28	1	1
Mm_IL-3_Signaling_Pathway_WP373_35789	3	93	100	3.22581	93	0.261	1	1
Mm_Integrin-mediated_cell_adhesion_WP6_35605	3	93	99	3.22581	93.9394	0.261	1	1
Mm_Kit_Receptor_Signaling_Pathway_WP407_35754	2	61	67	3.27869	91.0448	0.235	1	1
Mm_One_Carbon_Metabolism_WP435_34970	1	29	49	3.44828	59.1837	0.217	1	1
Mm_Type_II_interferon_signaling_(IFNG)_WP1253_34425	1	30	34	3.33333	88.2353	0.183	1	1
Mm_Fructose_and_mannose_metabolism	1	30	31	3.33333	96.7742	0.183	1	1
Mm_Alpha6-Beta4_Integrin_Signaling_Pathway_WP488_35653	2	64	67	3.125	95.5224	0.166	1	1
Mm_Glycogen_Metabolism_WP317_35726	1	31	40	3.22581	77.5	0.149	1	1
Mm_Selenium_metabolism-Selenoproteins_WP108_28130	1	32	48	3.125	66.6667	0.117	1	1
Mm_G13_Signaling_Pathway_WP298_35413	1	34	38	2.94118	89.4737	0.055	1	1
Mm_Calcium_Regulation_in_the_Cardiac_Cell_WP553_35443	4	141	153	2.83688	92.1569	0.037	1	1
Mm_Nuclear_Receptors_WP509_35767	1	36	38	2.77778	94.7368	-0.003	1	1
Mm_IL-1_Signaling_Pathway_WP37_35778	1	36	37	2.77778	97.2973	-0.003	1	1
Mm_MAPK_signaling_pathway_WP493_35660	4	147	161	2.72109	91.3043	-0.049	1	1
Mm_Myometrial_Relaxation_and_Contraction_Pathways_WP385_35258	4	147	161	2.72109	91.3043	-0.049	1	1
Mm_Retinol_metabolism_(BiGCaT,_NuGO)_WP1259_33049	1	38	40	2.63158	95	-0.058	1	1
Mm_Notch_Signaling_Pathway_WP29_35611	1	38	47	2.63158	80.8511	-0.058	1	1
Mm_Inositol_phosphate_metabolism	2	76	80	2.63158	95	-0.083	1	1
Mm_Nicotinate_and_nicotinamide_metabolism	2	79	86	2.53165	91.8605	-0.139	1	1
Mm_G_Protein_Signaling_Pathways_WP232_35313	2	83	95	2.40964	87.3684	-0.211	1	1
Mm_amino_acid_conjugation_of_benzoic_acid_WP1252_31857	0	2	11	0	18.1818	-0.239	1	1
Mm_Cyanoamino_acid_metabolism	0	2	2	0	100	-0.239	1	1
Mm_Alkaloid_biosynthesis_II	0	2	2	0	100	-0.239	1	1
Mm_Pyrimidine_metabolism	1	46	51	2.17391	90.1961	-0.254	1	1
Mm_Sphingoglycolipid_metabolism	2	86	98	2.32558	87.7551	-0.263	1	1
Mm_EGFR1_Signaling_Pathway_WP572_35717	4	164	176	2.43902	93.1818	-0.276	0.809	1
Mm_Synthesis_and_degradation_of_ketone_bodies	0	3	3	0	100	-0.293	1	1
Mm_Vitamin_B6_metabolism	0	3	4	0	75	-0.293	1	1
Mm_Thiamine_metabolism	0	3	16	0	18.75	-0.293	1	1
Mm_Arachidonate_Epoxygenase_Epoxide_Hydrolase_WP1250_31855	0	3	12	0	25	-0.293	1	1
Mm_Streptomycin_biosynthesis	0	3	3	0	100	-0.293	1	1
Mm_Terpenoid_biosynthesis	0	3	3	0	100	-0.293	1	1
Mm_Starch_and_sucrose_metabolism	2	88	154	2.27273	57.1429	-0.296	1	1
Mm_Id_Signaling_Pathway_WP512_35747	1	49	52	2.04082	94.2308	-0.319	1	1
Mm_Polyol_pathway_WP1265_32726	0	4	11	0	36.3636	-0.339	1	1
Mm_1_4_Dichlorobenzene_degradation	0	4	4	0	100	-0.339	1	1
Mm_Sulfur_metabolism	0	4	30	0	13.3333	-0.339	1	1
Mm_Valine_leucine_and_isoleucine_biosynthesis	0	4	16	0	25	-0.339	1	1
Mm_Histone_modifications_WP300_32038	0	4	5	0	80	-0.339	1	1
Mm_Prostaglandin_pathway_WP1439_35870	0	4	6	0	66.6667	-0.339	1	1
Mm_2_4_Dichlorobenzoate_degradation	0	4	4	0	100	-0.339	1	1
Mm_Regulation_of_Actin_Cytoskeleton_WP523_34401	3	133	151	2.25564	88.0795	-0.378	0.793	1
Mm_Synthesis_and_Degradation_of_Ketone_Bodies_WP543_35390	0	5	7	0	71.4286	-0.379	1	1
Mm_Benzoate_degradation_via_hydroxylation	0	5	5	0	100	-0.379	1	1
Mm_Cysteine_metabolism	0	5	7	0	71.4286	-0.379	1	1
Mm_CAR_RET_Metabolism	0	5	40	0	12.5	-0.379	1	1
Mm_Reductive_carboxylate_cycle_CO2_fixation_	0	5	5	0	100	-0.379	1	1
Mm_Fatty_Acid_Beta_Oxidation_2_WP82_20851	0	5	6	0	83.3333	-0.379	1	1
Mm_Biotin_metabolism	0	5	6	0	83.3333	-0.379	1	1
Mm_Taurine_and_hypotaurine_metabolism	0	5	5	0	100	-0.379	1	1
Mm_Fatty_acid_biosynthesis_path_2_	0	5	5	0	100	-0.379	1	1
Mm_Aflatoxin_B1_metabolism_WP1262_35017	0	5	11	0	45.4545	-0.379	1	1
Mm_Fatty_Acid_Omega_Oxidation_WP33_33384	0	6	7	0	85.7143	-0.415	1	1
Mm_Mismatch_repair_WP1257_35190	0	6	9	0	66.6667	-0.415	1	1
Mm_Methionine_metabolism	0	6	8	0	75	-0.415	1	1
Mm_Lysine_biosynthesis	0	6	6	0	100	-0.415	1	1
Mm_Pentose_Phosphate_Pathway_WP63_33393	0	6	18	0	33.3333	-0.415	1	1
Mm_Alkaloid_biosynthesis_I	0	6	6	0	100	-0.415	1	1
Mm_Ethylbenzene_degradation	0	6	6	0	100	-0.415	1	1
Mm_Tetrachloroethene_degradation	0	6	6	0	100	-0.415	1	1
Mm_Nucleotide_sugars_metabolism	0	6	33	0	18.1818	-0.415	1	1
Mm_IL-4_signaling_Pathway_WP93_34389	1	55	61	1.81818	90.1639	-0.439	0.737	1
Mm_Riboflavin_metabolism	0	7	8	0	87.5	-0.448	1	1
Mm_Aminophosphonate_metabolism	0	7	7	0	100	-0.448	1	1
Mm_Styrene_degradation	0	7	22	0	31.8182	-0.448	1	1
Mm_Fatty_Acid_Beta_Oxidation_3_WP415_21556	0	7	8	0	87.5	-0.448	1	1
Mm_Glycosaminoglycan_degradation	0	7	14	0	50	-0.448	1	1
Mm_Acetylcholine_Synthesis_WP175_35060	0	7	17	0	41.1765	-0.448	1	1
Mm_Fluorene_degradation	0	7	7	0	100	-0.448	1	1
Mm_Endochondral_Ossification_WP1270_32869	1	56	64	1.78571	87.5	-0.458	0.753	1
Mm_SIDS_Susceptibility_Pathways_WP1266_34399	1	57	65	1.75439	87.6923	-0.477	0.723	1
Mm_Methane_metabolism	0	8	8	0	100	-0.479	1	1
Mm_ACE_Inhibitor_Pathway_WP396_35050	0	8	12	0	66.6667	-0.479	1	1
Mm_methylation_WP1247_31852	0	8	14	0	57.1429	-0.479	1	1
Mm_D_Arginine_and_D_ornithine_metabolism	0	8	15	0	53.3333	-0.479	1	1
Mm_Non-homologous_end_joining_WP1242_35403	0	8	8	0	100	-0.479	1	1
Mm_Heme_Biosynthesis_WP18_35285	0	9	21	0	42.8571	-0.508	1	1
Mm_Nitrobenzene_degradation	0	9	9	0	100	-0.508	1	1
Mm_Keratan_sulfate_biosynthesis	0	9	10	0	90	-0.508	1	1
Mm_NLR_proteins_WP1256_34370	0	9	9	0	100	-0.508	1	1
Mm_Complement_and_Coagulation_Cascades_KEGG_WP449_33690	1	59	63	1.69491	93.6508	-0.513	0.711	1
Mm_One_carbon_pool_by_folate	0	10	10	0	100	-0.536	1	1
Mm_Pentose_and_glucuronate_interconversions	0	10	10	0	100	-0.536	1	1
Mm_Blood_group_glycolipid_biosynthesis_neolactoseries	0	10	10	0	100	-0.536	1	1
Mm_Pantothenate_and_CoA_biosynthesis	0	10	10	0	100	-0.536	1	1
Mm_Estrogen_metabolism_WP1264_32871	0	10	28	0	35.7143	-0.536	1	1
Mm_Aminoacyl_tRNA_biosynthesis	0	10	10	0	100	-0.536	1	1
Mm_Irinotecan_Pathway_WP475_35498	0	10	12	0	83.3333	-0.536	1	1
Mm_Insulin_Signaling_WP65_33395	3	147	159	2.04082	92.4528	-0.56	0.604	1
Mm_Leptin_and_adiponectin_WP683_33406	0	11	12	0	91.6667	-0.562	1	1
Mm_Blood_group_glycolipid_biosynthesis_lactoseries	0	11	11	0	100	-0.562	1	1
Mm_Homologous_recombination_WP1258_35588	0	11	13	0	84.6154	-0.562	1	1
Mm_ESC_Pluripotency_Pathways_WP339_34812	2	106	112	1.88679	94.6429	-0.571	0.788	1
Mm_Sterol_biosynthesis	0	12	12	0	100	-0.587	1	1
Mm_Selenoamino_acid_metabolism	0	12	26	0	46.1538	-0.587	1	1
Mm_Flavonoids_stilbene_and_lignin_biosynthesis	0	12	46	0	26.087	-0.587	1	1
Mm_Alanine_and_aspartate_metabolism_WP240_33672	0	12	40	0	30	-0.587	1	1
Mm_Biogenic_Amine_Synthesis_WP522_35167	0	13	32	0	40.625	-0.611	1	1
Mm_Alanine_and_aspartate_metabolism	0	13	42	0	30.9524	-0.611	1	1
Mm_Nitrogen_metabolism	0	13	14	0	92.8571	-0.611	1	1
Mm_Folate_biosynthesis	0	13	13	0	100	-0.611	1	1
Mm_Ascorbate_and_aldarate_metabolism	0	13	13	0	100	-0.611	1	1
Mm_Citrate_cycle_TCA_cycle_	0	13	14	0	92.8571	-0.611	1	1
Mm_beta_Alanine_metabolism	0	13	14	0	92.8571	-0.611	1	1
Mm_Glutamate_metabolism	0	13	13	0	100	-0.611	1	1
Mm_IL-5_Signaling_Pathway_WP151_34416	1	65	69	1.53846	94.2029	-0.616	0.725	1
Mm_estrogen_signalling_WP1244_32708	1	66	76	1.51515	86.8421	-0.633	0.733	1
Mm_Propanoate_metabolism	0	14	15	0	93.3333	-0.635	1	1
Mm_Chondroitin_Heparan_sulfate_biosynthesis	0	14	29	0	48.2759	-0.635	1	1
Mm_Phospholipid_degradation	0	14	14	0	100	-0.635	1	1
Mm_Phenylalanine_metabolism	0	14	14	0	100	-0.635	1	1
Mm_Porphyrin_and_chlorophyll_metabolism	0	14	15	0	93.3333	-0.635	1	1
Mm_O_Glycans_biosynthesis	0	14	14	0	100	-0.635	1	1
Mm_Urea_cycle_and_metabolism_of_amino_groups	0	15	37	0	40.5405	-0.657	1	1
Mm_Pentose_phosphate_pathway	0	15	32	0	46.875	-0.657	1	1
Mm_Ubiquinone_biosynthesis	0	16	43	0	37.2093	-0.679	1	1
Mm_Complement_Activation,_Classical_Pathway_WP200_32694	0	16	18	0	88.8889	-0.679	1	1
Mm_IL-2_Signaling_Pathway_WP450_35780	1	69	76	1.44928	90.7895	-0.681	0.702	1
Mm_Apoptosis_Modulation_by_HSP70_WP166_32716	0	17	18	0	94.4444	-0.699	1	1
Mm_Mitochondrial_LC-Fatty_Acid_Beta-Oxidation_WP401_34420	0	17	19	0	89.4737	-0.699	1	1
Mm_Hypertrophy_Model_WP202_32968	0	17	20	0	85	-0.699	1	1
Mm_Leptin_Insulin_Overlap_WP578_32155	0	18	19	0	94.7368	-0.72	0.676	1
Mm_Urea_cycle_and_metabolism_of_amino_groups_WP426_21578	0	18	20	0	90	-0.72	0.686	1
Mm_Eicosanoid_Synthesis_WP318_35469	0	18	33	0	54.5455	-0.72	0.691	1
Mm_Ganglioside_biosynthesis	0	18	20	0	90	-0.72	0.699	1
Mm_Nucleotide_Metabolism_WP87_33534	0	19	35	0	54.2857	-0.74	0.678	1
Mm_Mitochondrial_Gene_Expression_WP1263_32981	0	19	23	0	82.6087	-0.74	0.678	1
Mm_Glycine_serine_and_threonine_metabolism	0	19	21	0	90.4762	-0.74	0.704	1
Mm_EBV_LMP1_signaling_WP1243_32700	0	20	22	0	90.9091	-0.759	0.656	1
Mm_Delta-Notch_Signaling_Pathway_WP265_35709	1	75	84	1.33333	89.2857	-0.772	0.555	1
Mm_Triacylglyceride_Synthesis_WP386_21490	0	21	22	0	95.4545	-0.778	0.645	1
Mm_Globoside_metabolism	0	21	21	0	100	-0.778	0.688	1
Mm_Hedgehog_Signaling_Pathway_WP116_35737	0	22	22	0	100	-0.796	0.642	1
Mm_N_Glycans_biosynthesis	0	22	22	0	100	-0.796	0.643	1
Mm_IL-9_Signaling_Pathway_WP10_32482	0	22	24	0	91.6667	-0.796	0.65	1
Mm_Signal_Transduction_of_S1P_Receptor_WP57_33389	0	22	22	0	100	-0.796	0.667	1
Mm_Cytokines_and_Inflammatory_Response_(BioCarta)_WP222_35248	0	23	29	0	79.3103	-0.814	0.645	1
Mm_EPO_Receptor_Signaling_WP1249_35097	0	24	26	0	92.3077	-0.832	0.642	1
Mm_Prostaglandin_and_leukotriene_metabolism	0	24	25	0	96	-0.832	0.647	1
Mm_Cell_cycle_WP190_35363	1	80	88	1.25	90.9091	-0.844	0.517	1
Mm_Fatty_Acid_Beta_Oxidation_1_WP221_21143	0	25	27	0	92.5926	-0.849	0.65	1
Mm_Histidine_metabolism	0	25	25	0	100	-0.849	0.65	1
Mm_Apoptosis_WP1254_35103	1	81	82	1.23457	98.7805	-0.857	0.496	1
Mm_Apoptosis_Mechanisms_WP168_34410	1	82	83	1.21951	98.7952	-0.871	0.49	1
Mm_Benzoate_degradation_via_CoA_ligation	1	82	86	1.21951	95.3488	-0.871	0.522	1
Mm_Androgen_and_estrogen_metabolism	0	27	28	0	96.4286	-0.883	0.641	1
Mm_TCA_Cycle_WP434_32430	0	28	40	0	70	-0.899	0.619	1
Mm_MAPK_Cascade_WP251_35459	0	28	31	0	90.3226	-0.899	0.626	1
Mm_Valine_leucine_and_isoleucine_degradation	0	28	28	0	100	-0.899	0.628	1
Mm_Inflammatory_Response_Pathway_WP458_32109	0	28	30	0	93.3333	-0.899	0.633	1
Mm_Butanoate_metabolism	0	28	69	0	40.5797	-0.899	0.642	1
Mm_Tyrosine_metabolism	0	30	82	0	36.5854	-0.931	0.651	1
Mm_p38_MAPK_Signaling_Pathway_(BioCarta)_WP350_35698	0	32	34	0	94.1176	-0.962	0.622	1
Mm_Toll_Like_Receptor_signaling_WP88_33544	0	32	33	0	96.9697	-0.962	0.625	1
Mm_Fatty_Acid_Beta_Oxidation_WP1269_34394	0	32	41	0	78.0488	-0.962	0.635	1
Mm_Signaling_of_Hepatocyte_Growth_Factor_Receptor_WP193_33054	0	33	34	0	97.0588	-0.977	0.614	1
Mm_Lysine_degradation	0	33	36	0	91.6667	-0.977	0.624	1
Mm_Oxidative_Damage	0	36	42	0	85.7143	-1.02	0.456	1
Mm_Wnt_Signaling_Pathway_NetPath_WP539_35027	1	94	109	1.06383	86.2385	-1.027	0.394	1
Mm_DNA_Replication_WP150_35196	0	37	46	0	80.4348	-1.035	0.429	1
Mm_FAS_pathway_and_Stress_induction_of_HSP_regulation_WP571_35565	0	37	40	0	92.5	-1.035	0.438	1
Mm_Arginine_and_proline_metabolism	0	37	39	0	94.8718	-1.035	0.438	1
Mm_Striated_Muscle_Contraction_WP216_33380	0	37	45	0	82.2222	-1.035	0.458	1
Mm_B_Cell_Receptor_Signaling_Pathway_WP274_35701	2	145	156	1.37931	92.9487	-1.049	0.348	1
Mm_Eukaryotic_Transcription_Initiation_WP567_35533	0	38	41	0	92.6829	-1.049	0.448	1
Mm_Androgen_Receptor_Signaling_Pathway_WP252_35669	1	97	113	1.03093	85.8407	-1.064	0.362	1
Mm_IL-7_Signaling_Pathway_WP297_30853	0	41	44	0	93.1818	-1.09	0.39	1
Mm_Translation_Factors_WP307_34409	0	41	51	0	80.3922	-1.09	0.419	1
Mm_Diurnally_regulated_genes_with_circadian_orthologs_WP1268_32865	0	41	48	0	85.4167	-1.09	0.426	1
Mm_Circadian_Exercise_WP544_33686	0	42	49	0	85.7143	-1.103	0.419	1
Mm_Oxidative_phosphorylation_WP1248_33041	0	43	64	0	67.1875	-1.116	0.422	1
Mm_TGF_Beta_Signaling_Pathway_WP113_31754	0	46	52	0	88.4615	-1.155	0.429	1
Mm_Proteasome_Degradation_WP519_33047	0	49	60	0	81.6667	-1.193	0.423	1
Mm_Cytoplasmic_Ribosomal_Proteins_WP163_34552	0	49	80	0	61.25	-1.193	0.429	1
Mm_Senescence_and_Autophagy_WP1267_34383	0	53	59	0	89.8305	-1.241	0.418	1
Mm_TNF-alpha_NF-kB_Signaling_Pathway_WP246_34428	2	165	184	1.21212	89.6739	-1.256	0.226	1
Mm_G1_to_S_cell_cycle_control_WP413_35821	0	58	62	0	93.5484	-1.299	0.27	1
Mm_Adipogenesis_WP447_35353	1	121	132	0.826446	91.6667	-1.331	0.263	1
Mm_Glycerolipid_metabolism	0	72	74	0	97.2973	-1.45	0.17	1
Mm_Electron_Transport_Chain_WP295_35239	0	77	113	0	68.1416	-1.5	0.153	1
Mm_Amino_Acid_metabolism_-_Sokolovic_WP662_32748	0	89	154	0	57.7922	-1.616	0.184	1
Mm_mRNA_processing_WP310_35230	1	378	550	0.26455	68.7273	-3.135	0.002	0.887

## Sheet: A2 Path-down
Supple Tanle 5: Pathway Analysis Down-regulation
Down-regulation in HFHSD-LE2KO than HFHSD-Cont
MAPP Name	Number Changed	Number Measured	Number On MAPP	Percent Changed	Percent Present	Z Score	PermuteP	AdjustedP
Mm_Striated_Muscle_Contraction_WP216_33380	23	37	45	62.1622	82.2222	13.733	0	0
Mm_Glycolysis_Gluconeogenesis	10	41	44	24.3902	93.1818	4.639	0	0.089
Mm_Glycogen_Metabolism_WP317_35726	8	31	40	25.8065	77.5	4.349	0	0.124
Mm_Myometrial_Relaxation_and_Contraction_Pathways_WP385_35258	20	147	161	13.6054	91.3043	3.522	0.003	0.497
Mm_TCA_Cycle_WP434_32430	6	28	40	21.4286	70	3.192	0.012	0.706
Mm_Glycolysis_and_Gluconeogenesis_WP157_34413	7	36	59	19.4444	61.017	3.14	0.006	0.718
Mm_Fructose_and_mannose_metabolism	6	30	31	20	96.7742	2.987	0.012	0.832
Mm_Matrix_Metalloproteinases_WP441_35331	5	27	29	18.5185	93.1034	2.521	0.031	0.961
Mm_Insulin_Signaling_WP65_33395	17	147	159	11.5646	92.4528	2.503	0.019	0.961
Mm_Inflammatory_Response_Pathway_WP458_32109	5	28	30	17.8571	93.3333	2.426	0.03	0.982
Mm_Carbon_fixation	3	15	29	20	51.7241	2.108	0.08	1
Mm_Pentose_phosphate_pathway	3	15	32	20	46.875	2.108	0.087	1
Mm_Diurnally_regulated_genes_with_circadian_orthologs_WP1268_32865	6	41	48	14.6341	85.4167	2.102	0.049	1
Mm_Fatty_Acid_Beta_Oxidation_1_WP221_21143	4	25	27	16	92.5926	1.915	0.085	1
Mm_Endochondral_Ossification_WP1270_32869	7	56	64	12.5	87.5	1.811	0.091	1
Mm_Ganglioside_biosynthesis	3	18	20	16.6667	90	1.738	0.117	1
Mm_Irinotecan_Pathway_WP475_35498	2	10	12	20	83.3333	1.72	0.129	1
Mm_Galactose_metabolism	3	20	20	15	100	1.53	0.14	1
Mm_Prostaglandin_pathway_WP1439_35870	1	4	6	25	66.6667	1.491	0.252	1
Mm_Polyol_pathway_WP1265_32726	1	4	11	25	36.3636	1.491	0.258	1
Mm_Globoside_metabolism	3	21	21	14.2857	100	1.436	0.166	1
Mm_Senescence_and_Autophagy_WP1267_34383	6	53	59	11.3208	89.8305	1.412	0.149	1
Mm_Circadian_Exercise_WP544_33686	5	42	49	11.9048	85.7143	1.409	0.184	1
Mm_Electron_Transport_Chain_WP295_35239	8	77	113	10.3896	68.1416	1.374	0.222	1
Mm_Fatty_Acid_Beta_Oxidation_WP1269_34394	4	32	41	12.5	78.0488	1.365	0.256	1
Mm_IL-6_signaling_Pathway_WP387_34384	9	90	99	10	90.9091	1.337	0.169	1
Mm_Alanine_and_aspartate_metabolism	2	13	42	15.3846	30.9524	1.289	0.188	1
Mm_Citrate_cycle_TCA_cycle_	2	13	14	15.3846	92.8571	1.289	0.219	1
Mm_Keap1-Nrf2_WP1245_32699	2	13	16	15.3846	81.25	1.289	0.229	1
Mm_Synthesis_and_Degradation_of_Ketone_Bodies_WP543_35390	1	5	7	20	71.4286	1.216	0.295	1
Mm_Adipogenesis_WP447_35353	11	121	132	9.09091	91.6667	1.146	0.255	1
Mm_MAPK_signaling_pathway_WP493_35660	13	147	161	8.84354	91.3043	1.144	0.324	1
Mm_Focal_Adhesion_WP85_35638	15	177	191	8.47458	92.6702	1.057	0.34	1
Mm_Alkaloid_biosynthesis_I	1	6	6	16.6667	100	1.002	0.33	1
Mm_Calcium_Regulation_in_the_Cardiac_Cell_WP553_35443	12	141	153	8.51064	92.1569	0.957	0.373	1
Mm_MAPK_Cascade_WP251_35459	3	28	31	10.7143	90.3226	0.893	0.436	1
Mm_Hypertrophy_Model_WP202_32968	2	17	20	11.7647	85	0.87	0.633	1
Mm_Riboflavin_metabolism	1	7	8	14.2857	87.5	0.827	0.375	1
Mm_Glyoxylate_and_dicarboxylate_metabolism	1	7	7	14.2857	100	0.827	0.376	1
Mm_Phenylalanine_tyrosine_and_tryptophan_biosynthesis	1	7	34	14.2857	20.5882	0.827	0.399	1
Mm_Integrin-mediated_cell_adhesion_WP6_35605	8	93	99	8.60215	93.9394	0.808	0.515	1
Mm_Glutathione_metabolism	2	18	23	11.1111	78.2609	0.783	0.606	1
Mm_Eicosanoid_Synthesis_WP318_35469	2	18	33	11.1111	54.5455	0.783	0.644	1
Mm_Wnt_Signaling_Pathway_NetPath_WP539_35027	8	94	109	8.51064	86.2385	0.776	0.525	1
Mm_Hypothetical_Network_for_Drug_Addiction_WP1246_34386	3	31	35	9.67742	88.5714	0.706	0.731	1
Mm_Prostaglandin_Synthesis_and_Regulation_WP374_33046	3	31	40	9.67742	77.5	0.706	0.737	1
Mm_Glycine_serine_and_threonine_metabolism	2	19	21	10.5263	90.4762	0.701	0.627	1
Mm_Nucleotide_Metabolism_WP87_33534	2	19	35	10.5263	54.2857	0.701	0.636	1
Mm_D_Arginine_and_D_ornithine_metabolism	1	8	15	12.5	53.3333	0.68	1	1
Mm_p38_MAPK_Signaling_Pathway_(BioCarta)_WP350_35698	3	32	34	9.375	94.1176	0.648	0.741	1
Mm_Phosphatidylinositol_signaling_system	5	59	63	8.47458	93.6508	0.601	0.578	1
Mm_NLR_proteins_WP1256_34370	1	9	9	11.1111	100	0.553	1	1
Mm_Triacylglyceride_Synthesis_WP386_21490	2	21	22	9.52381	95.4545	0.552	0.646	1
Mm_Amino_Acid_metabolism_-_Sokolovic_WP662_32748	7	89	154	7.86517	57.7922	0.506	0.678	1
Mm_Signal_Transduction_of_S1P_Receptor_WP57_33389	2	22	22	9.09091	100	0.482	0.661	1
Mm_Aminoacyl_tRNA_biosynthesis	1	10	10	10	100	0.441	1	1
Mm_Pentose_and_glucuronate_interconversions	1	10	10	10	100	0.441	1	1
Mm_Blood_group_glycolipid_biosynthesis_neolactoseries	1	10	10	10	100	0.441	1	1
Mm_Nuclear_Receptors_WP509_35767	3	36	38	8.33333	94.7368	0.434	0.698	1
Mm_FAS_pathway_and_Stress_induction_of_HSP_regulation_WP571_35565	3	37	40	8.10811	92.5	0.384	0.73	1
Mm_C21_Steroid_hormone_metabolism	1	11	11	9.09091	100	0.341	1	1
Mm_Retinol_metabolism_(BiGCaT,_NuGO)_WP1259_33049	3	38	40	7.89474	95	0.336	0.737	1
Mm_Flavonoids_stilbene_and_lignin_biosynthesis	1	12	46	8.33333	26.087	0.25	1	1
Mm_Pyruvate_metabolism	2	26	79	7.69231	32.9114	0.235	1	1
Mm_Glucocorticoid_Mineralcorticoid_Metabolism_WP495_33388	1	13	26	7.69231	50	0.166	1	1
Mm_Steroid_Biosynthesis_WP55_34368	1	13	24	7.69231	54.1667	0.166	1	1
Mm_Purine_metabolism	6	86	93	6.97674	92.4731	0.161	1	1
Mm_Glycerolipid_metabolism	5	72	74	6.94444	97.2973	0.135	1	1
Mm_Starch_and_sucrose_metabolism	6	88	154	6.81818	57.1429	0.102	1	1
Mm_Regulation_of_Actin_Cytoskeleton_WP523_34401	9	133	151	6.76692	88.0795	0.101	1	1
Mm_O_Glycans_biosynthesis	1	14	14	7.14286	100	0.089	1	1
Mm_EGFR1_Signaling_Pathway_WP572_35717	11	164	176	6.70732	93.1818	0.082	1	1
Mm_ESC_Pluripotency_Pathways_WP339_34812	7	106	112	6.60377	94.6429	0.021	1	1
Mm_Urea_cycle_and_metabolism_of_amino_groups	1	15	37	6.66667	40.5405	0.018	1	1
Mm_Wnt_Signaling_Pathway_and_Pluripotency_WP723_34411	6	92	97	6.52174	94.8454	-0.012	1	1
Mm_Complement_Activation,_Classical_Pathway_WP200_32694	1	16	18	6.25	88.8889	-0.049	1	1
Mm_Alpha6-Beta4_Integrin_Signaling_Pathway_WP488_35653	4	64	67	6.25	95.5224	-0.099	1	1
Mm_Proteasome_Degradation_WP519_33047	3	49	60	6.12245	81.6667	-0.123	1	1
Mm_Id_Signaling_Pathway_WP512_35747	3	49	52	6.12245	94.2308	-0.123	1	1
Mm_Benzoate_degradation_via_CoA_ligation	5	82	86	6.09756	95.3488	-0.168	1	1
Mm_Urea_cycle_and_metabolism_of_amino_groups_WP426_21578	1	18	20	5.55556	90	-0.171	1	1
Mm_G_Protein_Signaling_Pathways_WP232_35313	5	83	95	6.0241	87.3684	-0.197	1	1
Mm_Statin_Pathway(PharmGKB)_WP1_35542	1	19	23	5.26316	82.6087	-0.228	1	1
Mm_EBV_LMP1_signaling_WP1243_32700	1	20	22	5	90.9091	-0.281	1	1
Mm_Arginine_and_proline_metabolism	2	37	39	5.40541	94.8718	-0.283	1	1
Mm_Wnt_Signaling_Pathway_WP403_35124	3	56	60	5.35714	93.3333	-0.364	0.788	1
Mm_amino_acid_conjugation_of_benzoic_acid_WP1252_31857	0	2	11	0	18.1818	-0.375	1	1
Mm_Cyanoamino_acid_metabolism	0	2	2	0	100	-0.375	1	1
Mm_Alkaloid_biosynthesis_II	0	2	2	0	100	-0.375	1	1
Mm_miR-1_in_cardiac_development_WP608_32165	0	2	5	0	40	-0.375	1	1
Mm_Fatty_Acid_Biosynthesis_WP336_32876	1	22	24	4.54545	91.6667	-0.382	1	1
Mm_IL-9_Signaling_Pathway_WP10_32482	1	22	24	4.54545	91.6667	-0.382	1	1
Mm_G1_to_S_cell_cycle_control_WP413_35821	3	58	62	5.17241	93.5484	-0.428	0.81	1
Mm_Aminosugars_metabolism	1	23	24	4.34783	95.8333	-0.429	0.735	1
Mm_Delta-Notch_Signaling_Pathway_WP265_35709	4	75	84	5.33333	89.2857	-0.431	0.837	1
Mm_Translation_Factors_WP307_34409	2	41	51	4.87805	80.3922	-0.436	0.784	1
Mm_metapathway_biotransformation_WP1251_34408	7	125	143	5.6	87.4126	-0.438	0.73	1
Mm_Inositol_phosphate_metabolism	4	76	80	5.26316	95	-0.459	0.833	1
Mm_Synthesis_and_degradation_of_ketone_bodies	0	3	3	0	100	-0.459	1	1
Mm_Streptomycin_biosynthesis	0	3	3	0	100	-0.459	1	1
Mm_Arachidonate_Epoxygenase_Epoxide_Hydrolase_WP1250_31855	0	3	12	0	25	-0.459	1	1
Mm_Vitamin_B6_metabolism	0	3	4	0	75	-0.459	1	1
Mm_Terpenoid_biosynthesis	0	3	3	0	100	-0.459	1	1
Mm_Thiamine_metabolism	0	3	16	0	18.75	-0.459	1	1
Mm_Prostaglandin_and_leukotriene_metabolism	1	24	25	4.16667	96	-0.474	0.718	1
Mm_EPO_Receptor_Signaling_WP1249_35097	1	24	26	4.16667	92.3077	-0.474	0.735	1
Mm_Oxidative_phosphorylation_WP1248_33041	2	43	64	4.65116	67.1875	-0.507	0.755	1
Mm_Histone_modifications_WP300_32038	0	4	5	0	80	-0.53	1	1
Mm_Valine_leucine_and_isoleucine_biosynthesis	0	4	16	0	25	-0.53	1	1
Mm_2_4_Dichlorobenzoate_degradation	0	4	4	0	100	-0.53	1	1
Mm_Sulfur_metabolism	0	4	30	0	13.3333	-0.53	1	1
Mm_1_4_Dichlorobenzene_degradation	0	4	4	0	100	-0.53	1	1
Mm_Nicotinate_and_nicotinamide_metabolism	4	79	86	5.06329	91.8605	-0.541	0.665	1
Mm_Androgen_Receptor_Signaling_Pathway_WP252_35669	5	97	113	5.15464	85.8407	-0.564	0.675	1
Mm_CAR_RET_Metabolism	0	5	40	0	12.5	-0.592	1	1
Mm_Fatty_acid_biosynthesis_path_2_	0	5	5	0	100	-0.592	1	1
Mm_Reductive_carboxylate_cycle_CO2_fixation_	0	5	5	0	100	-0.592	1	1
Mm_Benzoate_degradation_via_hydroxylation	0	5	5	0	100	-0.592	1	1
Mm_Aflatoxin_B1_metabolism_WP1262_35017	0	5	11	0	45.4545	-0.592	1	1
Mm_Taurine_and_hypotaurine_metabolism	0	5	5	0	100	-0.592	1	1
Mm_Fatty_Acid_Beta_Oxidation_2_WP82_20851	0	5	6	0	83.3333	-0.592	1	1
Mm_Biotin_metabolism	0	5	6	0	83.3333	-0.592	1	1
Mm_Cysteine_metabolism	0	5	7	0	71.4286	-0.592	1	1
Mm_Androgen_and_estrogen_metabolism	1	27	28	3.7037	96.4286	-0.6	0.737	1
Mm_TGF_Beta_Signaling_Pathway_WP113_31754	2	46	52	4.34783	88.4615	-0.608	0.583	1
Mm_Fatty_Acid_Omega_Oxidation_WP33_33384	0	6	7	0	85.7143	-0.649	1	1
Mm_Ethylbenzene_degradation	0	6	6	0	100	-0.649	1	1
Mm_Nucleotide_sugars_metabolism	0	6	33	0	18.1818	-0.649	1	1
Mm_Mismatch_repair_WP1257_35190	0	6	9	0	66.6667	-0.649	1	1
Mm_Lysine_biosynthesis	0	6	6	0	100	-0.649	1	1
Mm_Tetrachloroethene_degradation	0	6	6	0	100	-0.649	1	1
Mm_Pentose_Phosphate_Pathway_WP63_33393	0	6	18	0	33.3333	-0.649	1	1
Mm_Methionine_metabolism	0	6	8	0	75	-0.649	1	1
Mm_Glycosaminoglycan_degradation	0	7	14	0	50	-0.701	1	1
Mm_Acetylcholine_Synthesis_WP175_35060	0	7	17	0	41.1765	-0.701	1	1
Mm_Styrene_degradation	0	7	22	0	31.8182	-0.701	1	1
Mm_Aminophosphonate_metabolism	0	7	7	0	100	-0.701	1	1
Mm_Osteoblast_WP238_32997	0	7	12	0	58.3333	-0.701	1	1
Mm_Fluorene_degradation	0	7	7	0	100	-0.701	1	1
Mm_Fatty_Acid_Beta_Oxidation_3_WP415_21556	0	7	8	0	87.5	-0.701	1	1
Mm_Cytoplasmic_Ribosomal_Proteins_WP163_34552	2	49	80	4.08163	61.25	-0.703	0.566	1
Mm_Tyrosine_metabolism	1	30	82	3.33333	36.5854	-0.715	0.713	1
Mm_Type_II_interferon_signaling_(IFNG)_WP1253_34425	1	30	34	3.33333	88.2353	-0.715	0.715	1
Mm_Sphingoglycolipid_metabolism	4	86	98	4.65116	87.7551	-0.721	0.53	1
Mm_methylation_WP1247_31852	0	8	14	0	57.1429	-0.75	0.637	1
Mm_ACE_Inhibitor_Pathway_WP396_35050	0	8	12	0	66.6667	-0.75	0.647	1
Mm_Phase_I,_non_P450_WP1255_33045	0	8	9	0	88.8889	-0.75	0.695	1
Mm_Methane_metabolism	0	8	8	0	100	-0.75	0.701	1
Mm_Non-homologous_end_joining_WP1242_35403	0	8	8	0	100	-0.75	0.71	1
Mm_Toll_Like_Receptor_signaling_WP88_33544	1	32	33	3.125	96.9697	-0.787	0.521	1
Mm_Selenium_metabolism-Selenoproteins_WP108_28130	1	32	48	3.125	66.6667	-0.787	0.524	1
Mm_Nitrobenzene_degradation	0	9	9	0	100	-0.795	0.65	1
Mm_Heme_Biosynthesis_WP18_35285	0	9	21	0	42.8571	-0.795	0.651	1
Mm_Ptf1a_related_regulatory_pathway_WP201_35872	0	9	14	0	64.2857	-0.795	0.657	1
Mm_Keratan_sulfate_biosynthesis	0	9	10	0	90	-0.795	0.66	1
Mm_neural_retinal_development_WP535_34375	0	9	9	0	100	-0.795	0.662	1
Mm_Signaling_of_Hepatocyte_Growth_Factor_Receptor_WP193_33054	1	33	34	3.0303	97.0588	-0.821	0.537	1
Mm_Pantothenate_and_CoA_biosynthesis	0	10	10	0	100	-0.838	0.629	1
Mm_Estrogen_metabolism_WP1264_32871	0	10	28	0	35.7143	-0.838	0.64	1
Mm_One_carbon_pool_by_folate	0	10	10	0	100	-0.838	0.652	1
Mm_G13_Signaling_Pathway_WP298_35413	1	34	38	2.94118	89.4737	-0.855	0.527	1
Mm_Blood_group_glycolipid_biosynthesis_lactoseries	0	11	11	0	100	-0.879	0.624	1
Mm_Homologous_recombination_WP1258_35588	0	11	13	0	84.6154	-0.879	0.634	1
Mm_Leptin_and_adiponectin_WP683_33406	0	11	12	0	91.6667	-0.879	0.645	1
Mm_IL-3_Signaling_Pathway_WP373_35789	4	93	100	4.30107	93	-0.888	0.431	1
Mm_Selenoamino_acid_metabolism	0	12	26	0	46.1538	-0.919	0.604	1
Mm_Sterol_biosynthesis	0	12	12	0	100	-0.919	0.619	1
Mm_Alanine_and_aspartate_metabolism_WP240_33672	0	12	40	0	30	-0.919	0.626	1
Mm_cytochrome_P450_WP1274_34430	1	36	48	2.77778	75	-0.92	0.5	1
Mm_IL-1_Signaling_Pathway_WP37_35778	1	36	37	2.77778	97.2973	-0.92	0.526	1
Mm_Glutamate_metabolism	0	13	13	0	100	-0.956	0.603	1
Mm_Ascorbate_and_aldarate_metabolism	0	13	13	0	100	-0.956	0.604	1
Mm_Nitrogen_metabolism	0	13	14	0	92.8571	-0.956	0.607	1
Mm_beta_Alanine_metabolism	0	13	14	0	92.8571	-0.956	0.619	1
Mm_Biogenic_Amine_Synthesis_WP522_35167	0	13	32	0	40.625	-0.956	0.622	1
Mm_Folate_biosynthesis	0	13	13	0	100	-0.956	0.65	1
Mm_Notch_Signaling_Pathway_WP29_35611	1	38	47	2.63158	80.8511	-0.982	0.517	1
Mm_Complement_and_Coagulation_Cascades_KEGG_WP449_33690	2	59	63	3.38983	93.6508	-0.989	0.444	1
Mm_Propanoate_metabolism	0	14	15	0	93.3333	-0.993	0.602	1
Mm_Cholesterol_Biosynthesis_WP103_35136	0	14	29	0	48.2759	-0.993	0.608	1
Mm_Porphyrin_and_chlorophyll_metabolism	0	14	15	0	93.3333	-0.993	0.621	1
Mm_Phospholipid_degradation	0	14	14	0	100	-0.993	0.623	1
Mm_Chondroitin_Heparan_sulfate_biosynthesis	0	14	29	0	48.2759	-0.993	0.626	1
Mm_Osteoclast_WP454_21636	0	14	18	0	77.7778	-0.993	0.63	1
Mm_Phenylalanine_metabolism	0	14	14	0	100	-0.993	0.644	1
Mm_Kit_Receptor_Signaling_Pathway_WP407_35754	2	61	67	3.27869	91.0448	-1.042	0.431	1
Mm_Ubiquinone_biosynthesis	0	16	43	0	37.2093	-1.061	0.43	1
Mm_Glutathione_metabolism_WP164_34423	0	16	37	0	43.2432	-1.061	0.436	1
Mm_IL-7_Signaling_Pathway_WP297_30853	1	41	44	2.43902	93.1818	-1.07	0.397	1
Mm_Mitochondrial_LC-Fatty_Acid_Beta-Oxidation_WP401_34420	0	17	19	0	89.4737	-1.094	0.377	1
Mm_Apoptosis_Modulation_by_HSP70_WP166_32716	0	17	18	0	94.4444	-1.094	0.401	1
Mm_Leptin_Insulin_Overlap_WP578_32155	0	18	19	0	94.7368	-1.126	0.378	1
Mm_selenium_WP1272_34380	0	19	87	0	21.8391	-1.157	0.357	1
Mm_Blood_Clotting_Cascade_WP460_35089	0	19	20	0	95	-1.157	0.379	1
Mm_Mitochondrial_Gene_Expression_WP1263_32981	0	19	23	0	82.6087	-1.157	0.409	1
Mm_Pyrimidine_metabolism	1	46	51	2.17391	90.1961	-1.207	0.252	1
Mm_TNF-alpha_NF-kB_Signaling_Pathway_WP246_34428	7	165	184	4.24242	89.6739	-1.226	0.257	1
Mm_Hedgehog_Signaling_Pathway_WP116_35737	0	22	22	0	100	-1.245	0.374	1
Mm_N_Glycans_biosynthesis	0	22	22	0	100	-1.245	0.405	1
Mm_Cytokines_and_Inflammatory_Response_(BioCarta)_WP222_35248	0	23	29	0	79.3103	-1.274	0.267	1
Mm_Oxidative_Stress_WP412_33386	0	24	29	0	82.7586	-1.301	0.281	1
Mm_Bile_acid_biosynthesis	0	25	26	0	96.1539	-1.328	0.244	1
Mm_Histidine_metabolism	0	25	25	0	100	-1.328	0.267	1
Mm_Butanoate_metabolism	0	28	69	0	40.5797	-1.406	0.241	1
Mm_Valine_leucine_and_isoleucine_degradation	0	28	28	0	100	-1.406	0.242	1
Mm_IL-4_signaling_Pathway_WP93_34389	1	55	61	1.81818	90.1639	-1.429	0.19	1
Mm_Ovarian_Infertility_Genes_WP273_32715	0	29	31	0	93.5484	-1.431	0.242	1
Mm_One_Carbon_Metabolism_WP435_34970	0	29	49	0	59.1837	-1.431	0.254	1
Mm_Nuclear_receptors_in_lipid_metabolism_and_toxicity_WP431_35675	0	30	40	0	75	-1.456	0.257	1
Mm_SIDS_Susceptibility_Pathways_WP1266_34399	1	57	65	1.75439	87.6923	-1.475	0.181	1
Mm_Cell_cycle_WP190_35363	2	80	88	2.5	90.9091	-1.48	0.178	1
Mm_Apoptosis_WP1254_35103	2	81	82	2.46914	98.7805	-1.501	0.177	1
Mm_Apoptosis_Mechanisms_WP168_34410	2	82	83	2.43902	98.7952	-1.521	0.177	1
Mm_Lysine_degradation	0	33	36	0	91.6667	-1.528	0.174	1
Mm_Oxidative_Damage	0	36	42	0	85.7143	-1.596	0.183	1
Mm_DNA_Replication_WP150_35196	0	37	46	0	80.4348	-1.618	0.172	1
Mm_gamma_Hexachlorocyclohexane_degradation	0	37	39	0	94.8718	-1.618	0.192	1
Mm_Eukaryotic_Transcription_Initiation_WP567_35533	0	38	41	0	92.6829	-1.64	0.168	1
Mm_IL-5_Signaling_Pathway_WP151_34416	1	65	69	1.53846	94.2029	-1.647	0.148	1
Mm_estrogen_signalling_WP1244_32708	1	66	76	1.51515	86.8421	-1.668	0.128	1
Mm_IL-2_Signaling_Pathway_WP450_35780	1	69	76	1.44928	90.7895	-1.728	0.088	1
Mm_Tryptophan_metabolism_WP79_34424	0	43	45	0	95.5556	-1.746	0.124	1
Mm_Fatty_acid_metabolism	0	49	52	0	94.2308	-1.865	0.066	1
Mm_T_Cell_Receptor_Signaling_Pathway_WP480_34406	3	123	133	2.43902	92.4812	-1.874	0.075	1
Mm_B_Cell_Receptor_Signaling_Pathway_WP274_35701	4	145	156	2.75862	92.9487	-1.882	0.06	1
Mm_Tryptophan_metabolism	0	58	100	0	58	-2.032	0.037	1
Mm_mRNA_processing_WP310_35230	12	378	550	3.1746	68.7273	-2.794	0.003	0.879

## Sheet: A2Up HF-LE2KO
Supple Tanle 6: Gene Analysis Up-regulation
Up-regulated Genes in HFHSD-LE2KO than HFHSD-Control
Name	RefSeq_id	symbol	ratio(Cy3/Cy5)	description	Normalized_Cy5	Normalized_Cy3	ratio(Cy3/Cy5)	LOG2[ratio(Cy3/Cy5)]	up	down
					HF-Cont	HF-LE2KO
M400005939	NM_011314	Saa2	8.93121	serum amyloid A 2 [Source:MarkerSymbol;Acc:MGI:98222]	119.6	1068.17	8.93121	3.15885	***
M400002420	-	Cyp2b9	7.97585	cytochrome P450, family 2, subfamily b, polypeptide 9 [Source:MarkerSymbol;Acc:MGI:88600]	27.3185	217.888	7.97585	2.99564	**
M400007603	-	Saa1	7.3197	serum amyloid A 1 [Source:MarkerSymbol;Acc:MGI:98221]	338.667	2478.94	7.3197	2.87178	**
M400010997	NM_010000	Cyp2b9	6.3775	cytochrome P450, family 2, subfamily b, polypeptide 9 [Source:MarkerSymbol;Acc:MGI:88600]	42.501	271.05	6.3775	2.67299	**
M200000166	NM_007702	Cidea	5.7464	cell death-inducing DNA fragmentation factor, alpha subunit-like effector A [Source:MarkerSymbol;Acc:MGI:1270845]	203.369	1168.64	5.7464	2.52266	**
M300007265	NM_009999	Cyp2b10	5.53568	cytochrome P450, family 2, subfamily b, polypeptide 10 [Source:MarkerSymbol;Acc:MGI:88598]	18.0966	100.177	5.53568	2.46876	**
M200001797	NM_007468	Apoa4	5.46262	apolipoprotein A-IV [Source:MarkerSymbol;Acc:MGI:88051]	2887.18	15771.6	5.46262	2.44959	**
M400005385	NM_007818	Cyp3a11	4.84375	cytochrome P450, family 3, subfamily a, polypeptide 11 [Source:MarkerSymbol;Acc:MGI:88609]	805.889	3903.53	4.84375	2.27612	**
M400006121	NM_177380	Cyp3a44	4.66837	cytochrome P450, family 3, subfamily a, polypeptide 44 [Source:MarkerSymbol;Acc:MGI:2449818]	366.252	1709.8	4.66837	2.22292	**
M200013548	NM_026713	Mogat1	4.35647	monoacylglycerol O-acyltransferase 1 [Source:MarkerSymbol;Acc:MGI:1915643]	24.0399	104.729	4.35647	2.12316	**
M300002807	-	Gpr98	4.29942	G protein-coupled receptor 98 [Source:MarkerSymbol;Acc:MGI:1274784]	31.4299	135.13	4.29942	2.10414	**
M400010801	NM_008181	Gsta1	4.10713	glutathione S-transferase, alpha 1 (Ya) [Source:MarkerSymbol;Acc:MGI:1095417]	43.037	176.758	4.10713	2.03813	**
M200000312	NM_010742	Ly6d	3.94095	lymphocyte antigen 6 complex, locus D [Source:MarkerSymbol;Acc:MGI:96881]	45.6424	179.875	3.94095	1.97854	*
M200003295	NM_011315	Saa3	3.91582	serum amyloid A 3 [Source:MarkerSymbol;Acc:MGI:98223]	84.4078	330.526	3.91582	1.96932	*
M400010760	NM_007812	Cyp2a5	3.81546	cytochrome P450, family 2, subfamily a, polypeptide 5 [Source:MarkerSymbol;Acc:MGI:88597]	179.08	683.274	3.81546	1.93186	*
M400006172	NM_010002	Cyp2c38	3.66775	cytochrome P450, family 2, subfamily c, polypeptide 38 [Source:MarkerSymbol;Acc:MGI:1306819]	160.076	587.119	3.66775	1.87489	*
M200008446	NM_030687	Slco1a4	3.65025	solute carrier organic anion transporter family, member 1a4 [Source:MarkerSymbol;Acc:MGI:1351896]	107.881	393.794	3.65025	1.868	*
M400002167	NM_007820	Cyp3a16	3.59368	cytochrome P450, family 3, subfamily a, polypeptide 16 [Source:MarkerSymbol;Acc:MGI:106099]	1027.98	3694.25	3.59368	1.84546	*
M400001499	-	Cyp2c38	3.57158	cytochrome P450, family 2, subfamily c, polypeptide 38 [Source:MarkerSymbol;Acc:MGI:1306819]	166.183	593.537	3.57158	1.83656	*
M400004802	NM_017396	Cyp3a41	3.36918	cytochrome P450, family 3, subfamily a, polypeptide 41 [Source:MarkerSymbol;Acc:MGI:1858451]	2709.34	9128.27	3.36918	1.7524	*
M400002946	NM_011756	Zfp36	3.33276	zinc finger protein 36 [Source:MarkerSymbol;Acc:MGI:99180]	31.358	104.508	3.33276	1.73672	*
M300022199	NM_025703	Tceal8	3.24427	transcription elongation factor A (SII)-like 8 [Source:MarkerSymbol;Acc:MGI:1913934]	144.633	469.228	3.24427	1.69789	*
M200000471	NM_007809	Cyp17a1	3.1784	cytochrome P450, family 17, subfamily a, polypeptide 1 [Source:MarkerSymbol;Acc:MGI:88586]	76.3849	242.782	3.1784	1.6683	*
M300000694	NM_009997	Cyp2a4	3.09435	cytochrome P450, family 2, subfamily a, polypeptide 4 [Source:MarkerSymbol;Acc:MGI:88596]	1083.72	3353.42	3.09435	1.62964	*
M400006622	NM_009014	Rad51l1	2.93772	RAD51-like 1 (S. cerevisiae) [Source:MarkerSymbol;Acc:MGI:1099436]	277.307	814.649	2.93772	1.5547	*
M300013689	-	Adora1	2.92592	adenosine A1 receptor [Source:MarkerSymbol;Acc:MGI:99401]	38.3064	112.081	2.92592	1.54889	*
M200012881	NM_029692	Upp2	2.9054	uridine phosphorylase 2 [Source:MarkerSymbol;Acc:MGI:1923904]	155.221	450.979	2.9054	1.53874	*
M200006502	NM_028064	Slc39a4	2.85927	solute carrier family 39 (zinc transporter), member 4 [Source:MarkerSymbol;Acc:MGI:1919277]	54.1714	154.89	2.85927	1.51564	*
M400009105	NM_016668	Bhmt	2.83734	betaine-homocysteine methyltransferase [Source:MarkerSymbol;Acc:MGI:1339972]	5249.23	14893.8	2.83734	1.50454	*
M300005167	NM_011318	Apcs	2.79992	serum amyloid P-component [Source:MarkerSymbol;Acc:MGI:98229]	587.735	1645.61	2.79992	1.48539	*
M200008635	NM_021375	Rhbg	2.78352	Rhesus blood group-associated B glycoprotein [Source:MarkerSymbol;Acc:MGI:1927379]	49.5432	137.905	2.78352	1.47691	*
M200006850	NM_025436	Sc4mol	2.75812	sterol-C4-methyl oxidase-like [Source:MarkerSymbol;Acc:MGI:1913484]	187.157	516.203	2.75812	1.46369	*
M200001158	NM_011146	Pparg	2.75654	peroxisome proliferator activated receptor gamma [Source:MarkerSymbol;Acc:MGI:97747]	104.681	288.557	2.75654	1.46286	*
M200016244	NM_021456	Ces1	2.75011	carboxylesterase 1 [Source:MarkerSymbol;Acc:MGI:88378]	620.462	1706.34	2.75011	1.45949	*
M200014467	NM_023493	Cml3	2.73258	camello-like 3 [Source:MarkerSymbol;Acc:MGI:2136449]	45.129	123.319	2.73258	1.45026	*
M200002921	NM_008880	Plscr2	2.67551	phospholipid scramblase 2 [Source:MarkerSymbol;Acc:MGI:1270860]	229.44	613.87	2.67551	1.41981	*
M200002841	NM_007474	Aqp8	2.6537	aquaporin 8 [Source:MarkerSymbol;Acc:MGI:1195271]	403.959	1071.99	2.6537	1.408	*
M200006482	NM_133706	Tmem97	2.64909	transmembrane protein 97 [Source:MarkerSymbol;Acc:MGI:1916321]	156.406	414.334	2.64909	1.4055	*
M400004513	NM_010499	Ier2	2.57589	immediate early response 2 [Source:MarkerSymbol;Acc:MGI:104815]	64.5088	166.167	2.57589	1.36507	*
M400007238	NM_133657	Cyp2a12	2.56172	cytochrome P450, family 2, subfamily a, polypeptide 12 [Source:MarkerSymbol;Acc:MGI:105055]	2266.08	5805.06	2.56172	1.35711	*
M400003582	NM_009016;NM_009017;NM_009018;NM_020030;NM_198193	Raet1d	2.52703	retinoic acid early transcript 1E [Source:MarkerSymbol;Acc:MGI:2675273]	94.1221	237.849	2.52703	1.33744	*
M400004119	NM_207131	Cebpe	2.51031	CCAAT/enhancer binding protein (C/EBP), epsilon [Source:MarkerSymbol;Acc:MGI:103572]	62.9744	158.085	2.51031	1.32786	*
M200000272	NM_008599	Cxcl9	2.51019	chemokine (C-X-C motif) ligand 9 [Source:MarkerSymbol;Acc:MGI:1352449]	60.5029	151.874	2.51019	1.3278	*
M300006155	NM_013913	Angptl3	2.47564	angiopoietin-like 3 [Source:MarkerSymbol;Acc:MGI:1353627]	2585.81	6401.53	2.47564	1.3078	*
M200004902	NM_028270	Aldh1b1	2.47443	aldehyde dehydrogenase 1 family, member B1 [Source:MarkerSymbol;Acc:MGI:1919785]	90.4596	223.836	2.47443	1.3071	*
M200003692	NM_008278	Hpgd	2.4673	hydroxyprostaglandin dehydrogenase 15 (NAD) [Source:MarkerSymbol;Acc:MGI:108085]	542.677	1338.95	2.4673	1.30293	*
M200003437	-	Dhcr24	2.41359	24-dehydrocholesterol reductase [Source:MarkerSymbol;Acc:MGI:1922004]	618.258	1492.22	2.41359	1.27118	*
M200007516	NM_011850	Nr0b2	2.379	nuclear receptor subfamily 0, group B, member 2 [Source:MarkerSymbol;Acc:MGI:1346344]	243.4	579.05	2.379	1.25036	*
M300007637	NM_177920	Serpina7	2.36524	serine (or cysteine) peptidase inhibitor, clade A (alpha-1 antiproteinase, antitrypsin), member 7 [Source:MarkerSymbol;Acc:MGI:3041197]	192.354	454.963	2.36524	1.24199	*
M300000358	NM_009695	Apoc2	2.36122	apolipoprotein C-II [Source:MarkerSymbol;Acc:MGI:88054]	3191.01	7534.68	2.36122	1.23953	*
M200009277	NM_012050	Omd	2.35537	osteomodulin [Source:MarkerSymbol;Acc:MGI:1350918]	57.5527	135.558	2.35537	1.23595	*
M200008045	XM_131683	Mfsd2	2.35485	major facilitator superfamily domain containing 2 [Source:MarkerSymbol;Acc:MGI:1923824]	166.313	391.642	2.35485	1.23564	*
M200007353	NM_028066	F11	2.34775	coagulation factor XI [Source:MarkerSymbol;Acc:MGI:99481]	121.057	284.212	2.34775	1.23128	*
M200001386	NM_009968	Cryz	2.34493	crystallin, zeta [Source:MarkerSymbol;Acc:MGI:88527]	451.451	1058.62	2.34493	1.22954	*
M300002887	-	Iqgap2	2.33862	IQ motif containing GTPase activating protein 2 [Source:MarkerSymbol;Acc:MGI:2449975]	67.0256	156.748	2.33862	1.22566	*
M200000352	NM_010231	Fmo1	2.3254	flavin containing monooxygenase 1 [Source:MarkerSymbol;Acc:MGI:1310002]	554.32	1289.02	2.3254	1.21748	*
M300007885	NM_013602	Mt1	2.32453	metallothionein 1 [Source:MarkerSymbol;Acc:MGI:97171]	970.455	2255.85	2.32453	1.21694	*
M300000658	XM_193784	NP_001027021.1	2.32437	alanine-glyoxylate aminotransferase 2 [Source:RefSeq_peptide;Acc:NP_001027021]	384.923	894.705	2.32437	1.21684	*
M200001196	NM_009344	Phlda1	2.31046	pleckstrin homology-like domain, family A, member 1 [Source:MarkerSymbol;Acc:MGI:1096880]	643.878	1487.66	2.31046	1.20818	*
M200009388	NM_027995	Paqr7	2.30705	progestin and adipoQ receptor family member VII [Source:MarkerSymbol;Acc:MGI:1919154]	138.859	320.355	2.30705	1.20605	*
M200012638	NM_011734	Siae	2.29861	sialic acid acetylesterase [Source:MarkerSymbol;Acc:MGI:104803]	131.11	301.37	2.29861	1.20076	*
M400011179	NM_011921	Aldh1a7	2.29779	aldehyde dehydrogenase family 1, subfamily A7 [Source:MarkerSymbol;Acc:MGI:1347050]	1358.21	3120.87	2.29779	1.20024	*
M200000653	NM_009673	Anxa5	2.28865	annexin A5 [Source:MarkerSymbol;Acc:MGI:106008]	336.869	770.973	2.28865	1.19449	*
M200005494	NM_026323	Wfdc2	2.28194	WAP four-disulfide core domain 2 [Source:MarkerSymbol;Acc:MGI:1914951]	106.578	243.205	2.28194	1.19026	*
M400004866	-	Mpa2l	2.27798	macrophage activation 2 like [Source:MarkerSymbol;Acc:MGI:2140937]	76.9819	175.363	2.27798	1.18776	*
M200004484	NM_011397	Slc23a1	2.26173	solute carrier family 23 (nucleobase transporters), member 1 [Source:MarkerSymbol;Acc:MGI:1341903]	77.0638	174.298	2.26173	1.17743	*
M400000776	-	Aldh1a7	2.2605	aldehyde dehydrogenase family 1, subfamily A7 [Source:MarkerSymbol;Acc:MGI:1347050]	1375.6	3109.54	2.2605	1.17664	*
M400004391	-	Raet1d	2.24966	retinoic acid early transcript 1E [Source:MarkerSymbol;Acc:MGI:2675273]	118.344	266.233	2.24966	1.1697	*
M200012044	NM_007913	Egr1	2.24469	early growth response 1 [Source:MarkerSymbol;Acc:MGI:95295]	199.443	447.689	2.24469	1.16652	*
M400007910	XM_484805	Cyp2c40	2.22885	cytochrome P450, family 2, subfamily c, polypeptide 40 [Source:MarkerSymbol;Acc:MGI:1306815]	1215.6	2709.39	2.22885	1.1563	*
M400003352	-	EG624219	2.22696	predicted gene, EG624219 [Source:MarkerSymbol;Acc:MGI:3643534]	204.556	455.539	2.22696	1.15508	*
M200003814	NM_033373	Krt23	2.21694	keratin 23 [Source:MarkerSymbol;Acc:MGI:2148866]	45.4587	100.779	2.21694	1.14857	*
M400006132	-	Iqgap2	2.21633	IQ motif containing GTPase activating protein 2 [Source:MarkerSymbol;Acc:MGI:2449975]	275.865	611.41	2.21633	1.14818	*
M200005103	NM_133994	Gstt3	2.21164	glutathione S-transferase, theta 3 [Source:MarkerSymbol;Acc:MGI:2143526]	146.098	323.116	2.21164	1.14512	*
M400003618	NM_153133	Rdh9	2.19469	retinol dehydrogenase 9 [Source:MarkerSymbol;Acc:MGI:2143528]	515.647	1131.69	2.19469	1.13402	*
M400011714	NM_031170	Krt8	2.17793	keratin 8 [Source:MarkerSymbol;Acc:MGI:96705]	863.923	1881.56	2.17793	1.12296	*
M200015452	NM_145364	Akr1d1	2.1599	aldo-keto reductase family 1, member D1 [Source:MarkerSymbol;Acc:MGI:2384785]	405.512	875.864	2.1599	1.11096	*
M400001324	NM_016870;NM_212441;NM_212442	Acsm3	2.14358	acyl-CoA synthetase medium-chain family member 3 [Source:MarkerSymbol;Acc:MGI:99538]	614.561	1317.36	2.14358	1.10002	*
M300020122	-	Krt8	2.13927	keratin 8 [Source:MarkerSymbol;Acc:MGI:96705]	679.679	1454.02	2.13927	1.09712	*
M200008967	NM_032400	Sucnr1	2.12845	succinate receptor 1 [Source:MarkerSymbol;Acc:MGI:1934135]	105.898	225.398	2.12845	1.0898	*
M200013654	NM_030210	Aacs	2.12148	acetoacetyl-CoA synthetase [Source:MarkerSymbol;Acc:MGI:1926144]	48.1528	102.155	2.12148	1.08507	*
M200008685	NM_026701	Pbld	2.10181	phenazine biosynthesis-like protein domain containing [Source:MarkerSymbol;Acc:MGI:1915621]	674.673	1418.03	2.10181	1.07163	*
M300006012	NM_007824	Cyp7a1	2.1015	cytochrome P450, family 7, subfamily a, polypeptide 1 [Source:MarkerSymbol;Acc:MGI:106091]	91.6264	192.553	2.1015	1.07142	*
M200007863	NM_026497	Nudt12	2.09651	nudix (nucleoside diphosphate linked moiety X)-type motif 12 [Source:MarkerSymbol;Acc:MGI:1915243]	85.7636	179.804	2.09651	1.06799	*
M200002126	NM_008796	Pctp	2.09149	phosphatidylcholine transfer protein [Source:MarkerSymbol;Acc:MGI:107375]	175.004	366.018	2.09149	1.06453	*
M200006356	NM_011391	Slc16a7	2.09141	solute carrier family 16 (monocarboxylic acid transporters), member 7 [Source:MarkerSymbol;Acc:MGI:1330284]	136.258	284.972	2.09141	1.06448	*
M300002638	NM_134246	Acot3	2.09027	acyl-CoA thioesterase 3 [Source:MarkerSymbol;Acc:MGI:2159619]	98.9402	206.812	2.09027	1.06369	*
M400010845	NM_008598	Mgmt	2.0849	O-6-methylguanine-DNA methyltransferase [Source:MarkerSymbol;Acc:MGI:96977]	129.894	270.817	2.0849	1.05998	*
M200004189	NM_133753	Errfi1	2.08039	ERBB receptor feedback inhibitor 1 [Source:MarkerSymbol;Acc:MGI:1921405]	3305.1	6875.87	2.08039	1.05685	*
M200000510	NM_010292	Gck	2.07819	glucokinase [Source:MarkerSymbol;Acc:MGI:1270854]	102.692	213.413	2.07819	1.05533	*
M200006081	NM_009381	Thrsp	2.07725	thyroid hormone responsive SPOT14 homolog (Rattus) [Source:MarkerSymbol;Acc:MGI:109126]	111.517	231.648	2.07725	1.05467	*
M400001083	XM_487800	Orm3	2.07668	orosomucoid 3 [Source:MarkerSymbol;Acc:MGI:97445]	386.622	802.891	2.07668	1.05428	*
M300016099	NM_013930	Aass	2.07628	aminoadipate-semialdehyde synthase [Source:MarkerSymbol;Acc:MGI:1353573]	185.376	384.892	2.07628	1.054	*
M300013441	NM_009112	S100a10	2.07482	S100 calcium binding protein A10 (calpactin) [Source:MarkerSymbol;Acc:MGI:1339468]	1616.65	3354.27	2.07482	1.05299	*
M200000010	-	Gas2	2.07325	growth arrest specific 2 [Source:MarkerSymbol;Acc:MGI:95657]	153.129	317.474	2.07325	1.05189	*
M300001482	NM_172264;NM_175343	Chdh	2.06732	choline dehydrogenase [Source:MarkerSymbol;Acc:MGI:1860776]	103.449	213.862	2.06732	1.04776	*
M400006126	NM_008182	Gsta2	2.06424	glutathione S-transferase, alpha 2 (Yc2) [Source:MarkerSymbol;Acc:MGI:95863]	130.478	269.338	2.06424	1.04561	*
M300000029	NM_175443	Etnk2	2.06376	ethanolamine kinase 2 [Source:MarkerSymbol;Acc:MGI:2443760]	147.622	304.657	2.06376	1.04527	*
M200005306	-	Golph4	2.05585	golgi phosphoprotein 4 [Source:MarkerSymbol;Acc:MGI:1920374]	71.4118	146.812	2.05585	1.03973	*
M200001709	NM_010295	Gclc	2.05194	glutamate-cysteine ligase, catalytic subunit [Source:MarkerSymbol;Acc:MGI:104990]	1568.78	3219.04	2.05194	1.03699	*
M200005510	NM_011979	Vnn3	2.05086	vanin 3 [Source:MarkerSymbol;Acc:MGI:1347055]	194.882	399.676	2.05086	1.03623	*
M200004502	NM_026598	Ebpl	2.04954	emopamil binding protein-like [Source:MarkerSymbol;Acc:MGI:1915427]	826.85	1694.66	2.04954	1.0353	*
M200001409	NM_021281	Ctss	2.036	cathepsin S [Source:MarkerSymbol;Acc:MGI:107341]	60.9376	124.069	2.036	1.02574	*
M300004464	NM_146101	Habp2	2.03563	hyaluronic acid binding protein 2 [Source:MarkerSymbol;Acc:MGI:1196378]	127.518	259.578	2.03563	1.02547	*
M200003330	NM_008183	Gstm2	2.03338	glutathione S-transferase, mu 2 [Source:MarkerSymbol;Acc:MGI:95861]	303.157	616.433	2.03338	1.02388	*
M200005498	NM_198030	Hsd17b13	2.03118	hydroxysteroid (17-beta) dehydrogenase 13 [Source:MarkerSymbol;Acc:MGI:2140804]	2888.94	5867.95	2.03118	1.02231	*
M400008588	-	Eno1	2.031	enolase 1, alpha non-neuron [Source:MarkerSymbol;Acc:MGI:95393]	212.967	432.536	2.031	1.02219	*
M400000439	NM_025522	Dhrs7	2.02541	dehydrogenase/reductase (SDR family) member 7 [Source:MarkerSymbol;Acc:MGI:1913625]	512.19	1037.39	2.02541	1.01821	*
M200014432	NM_145451	Gpx6	2.02448	glutathione peroxidase 6 [Source:MarkerSymbol;Acc:MGI:1922762]	55.9475	113.265	2.02448	1.01755	*
M200007081	NM_011819	Gdf15	2.01639	growth differentiation factor 15 [Source:MarkerSymbol;Acc:MGI:1346047]	377.466	761.118	2.01639	1.01177	*
M400004967	XM_484245	Dsp	2.01319	desmoplakin [Source:MarkerSymbol;Acc:MGI:109611]	72.5487	146.055	2.01319	1.00948	*
M300006839	NM_007819	Cyp3a13	2.01252	cytochrome P450, family 3, subfamily a, polypeptide 13 [Source:MarkerSymbol;Acc:MGI:88610]	650.535	1309.21	2.01252	1.009	*
M200001683	NM_011082	Pigr	2.01049	polymeric immunoglobulin receptor [Source:MarkerSymbol;Acc:MGI:103080]	1489.5	2994.64	2.01049	1.00755	*
M300011919	NM_024208	Echdc3	2.00748	enoyl Coenzyme A hydratase domain containing 3 [Source:MarkerSymbol;Acc:MGI:1915106]	425.302	853.785	2.00748	1.00538	*
M400000680	NM_009202	Slc22a1	2.00505	solute carrier family 22 (organic cation transporter), member 1 [Source:MarkerSymbol;Acc:MGI:108111]	873.162	1750.74	2.00505	1.00364	*
M200001359	NM_011316	Saa4	2.00194	serum amyloid A 4 [Source:MarkerSymbol;Acc:MGI:98224]	303.231	607.051	2.00194	1.0014	*
M200004875	NM_015767	Ttpa	1.99892	tocopherol (alpha) transfer protein [Source:MarkerSymbol;Acc:MGI:1354168]	2805.58	5608.13	1.99892	0.999219

## Sheet: A2down-HF-LE2KO
Supple Tanle 7: Gene Analysis Up-regulation
Down-regulation in HFHSD-LE2KO than HFHSD-Cont
Name	RefSeq_id	symbol		description	Normalized_Cy5	Normalized_Cy3	ratio(Cy3/Cy5)	LOG2[ratio(Cy3/Cy5)]	up	down
					HF-Cont	HF-LE2KO	HF-LE2KO/Control
M200000366	NM_021285	Myl1	783.085	myosin, light polypeptide 1 [Source:MarkerSymbol;Acc:MGI:97269]	32518	41.5166	0.001277	-9.61303		***
M200003319	NM_016754	Mylpf	492.126	myosin light chain, phosphorylatable, fast skeletal muscle [Source:MarkerSymbol;Acc:MGI:97273]	19724.5	40.077	0.002032	-8.94288		***
M400011399	NM_021508	Myoz1	461.681	myozenin 1 [Source:MarkerSymbol;Acc:MGI:1929471]	4438.26	9.61266	0.002166	-8.85075		***
M200008191	NM_009405	Tnni2	433.651	troponin I, skeletal, fast 2 [Source:MarkerSymbol;Acc:MGI:105070]	19854.1	45.7884	0.002306	-8.76039		***
M200007574	NM_144961	Myh2	428.816	myosin, heavy polypeptide 2, skeletal muscle, adult [Source:MarkerSymbol;Acc:MGI:1339710]	3370.08	7.85975	0.002332	-8.74422		***
M300001729	NM_011620	Tnnt3	372.856	troponin T3, skeletal, fast [Source:MarkerSymbol;Acc:MGI:109550]	24205.1	64.9125	0.002682	-8.54248		***
M200014526	XM_126635	Dysfip1	349.406	dysferlin interacting protein 1 [Source:MarkerSymbol;Acc:MGI:1915951]	1956.13	5.5994	0.002862	-8.44876		***
M200002239	NM_013456	Actn3	342.7	actinin alpha 3 [Source:MarkerSymbol;Acc:MGI:99678]	3555.36	10.3745	0.002918	-8.4208		***
M200006371	NM_021515	Ak1	328.299	adenylate kinase 1 [Source:MarkerSymbol;Acc:MGI:87977]	1118.76	3.40831	0.003046	-8.35887		***
M200009483	NM_021484	Myot	303.767	myotilin [Source:MarkerSymbol;Acc:MGI:1889800]	1814.78	5.97392	0.003292	-8.24682		***
M200007718	NM_007504	Atp2a1	303.398	ATPase, Ca++ transporting, cardiac muscle, fast twitch 1 [Source:MarkerSymbol;Acc:MGI:105058]	5266.9	17.3606	0.003296	-8.24507		***
M200007327	NM_029569	Asb5	254.001	ankyrin repeat and SOCs box-containing protein 5 [Source:MarkerSymbol;Acc:MGI:1923544]	2855.08	11.2396	0.003937	-7.98869		***
M200013095	NM_018870	Pgam2	253.357	phosphoglycerate mutase 2 [Source:MarkerSymbol;Acc:MGI:1933118]	2308.68	9.11289	0.003947	-7.98503		***
M400009519	-	Art1	248.818	ADP-ribosyltransferase 1 [Source:MarkerSymbol;Acc:MGI:107511]	1118.99	4.4973	0.004019	-7.95895		***
M200006768	NM_007933	Eno3	234.797	enolase 3, beta muscle [Source:MarkerSymbol;Acc:MGI:95395]	8595.61	36.6077	0.004259	-7.87527		***
M300002865	NM_198415	Ckmt2	207.254	creatine kinase, mitochondrial 2 [Source:MarkerSymbol;Acc:MGI:1923972]	4449.82	21.4721	0.004825	-7.69526		***
M200007431	NM_023821	Cmya5	197.941	cardiomyopathy associated 5 [Source:MarkerSymbol;Acc:MGI:1923719]	1114.92	5.63202	0.005052	-7.62893		***
M300001745	NM_013593	Mb	182.849	myoglobin [Source:MarkerSymbol;Acc:MGI:96922]	13255.5	72.4986	0.005469	-7.51451		***
M400011736	NM_033268	Actn2	159.668	actinin alpha 2 [Source:MarkerSymbol;Acc:MGI:109192]	761.473	4.76896	0.006263	-7.31893		***
M200013335	NM_009606	Acta1	144.509	actin, alpha 1, skeletal muscle [Source:MarkerSymbol;Acc:MGI:87902]	31003	214.531	0.00692	-7.17501		***
M200004804	NM_013648	Rtn2	138.677	reticulon 2 (Z-band associated protein) [Source:MarkerSymbol;Acc:MGI:107612]	1087.43	7.84123	0.007211	-7.11558		***
M200002893	NM_008664	Myom2	138.619	myomesin 2 [Source:MarkerSymbol;Acc:MGI:1328358]	699.088	5.04298	0.007214	-7.11498		***
M400008638	-	Ankrd39	135.833	ankyrin repeat domain 23 [Source:MarkerSymbol;Acc:MGI:1925571]	2608.48	19.2039	0.007362	-7.08569		***
M400001115	NM_010174	Fabp3	135.41	fatty acid binding protein 3, muscle and heart [Source:MarkerSymbol;Acc:MGI:95476]	8375.57	61.8573	0.007385	-7.08119		***
M200014014	NM_009943	Cox6a2	135.135	cytochrome c oxidase, subunit VI a, polypeptide 2 [Source:MarkerSymbol;Acc:MGI:104649]	1455.19	10.7685	0.0074	-7.07826		***
M200009295	NM_025357	Smpx	133.369	small muscle protein, X-linked [Source:MarkerSymbol;Acc:MGI:1913356]	1217.09	9.12541	0.007498	-7.05928		***
M300011169	-	Cpe	126.358	carboxypeptidase E [Source:MarkerSymbol;Acc:MGI:101932]	569.251	4.5048	0.007914	-6.98138		***
M200014433	NM_025425	Rpl3l	125.723	ribosomal protein L3-like [Source:MarkerSymbol;Acc:MGI:1913461]	540.825	4.30171	0.007954	-6.9741		***
M200013016	-	Mylk2	123.198	myosin, light polypeptide kinase 2, skeletal muscle [Source:MarkerSymbol;Acc:MGI:2139434]	632.207	5.13156	0.008117	-6.94484		***
M200003422	XM_134169	Slc25a4	122.714	solute carrier family 25 (mitochondrial carrier, adenine nucleotide translocator), member 4 [Source:MarkerSymbol;Acc:MGI:1353495]	17086.3	139.232	0.008149	-6.93916		***
M400011195	NM_013494	Cpe	119.574	carboxypeptidase E [Source:MarkerSymbol;Acc:MGI:101932]	537.258	4.49327	0.008363	-6.90176		***
M200000890	NM_007710	Ckm	114.416	creatine kinase, muscle [Source:MarkerSymbol;Acc:MGI:88413]	12195.3	106.59	0.00874	-6.83815		***
M200006103	NM_015825	Sh3bgr	112.765	SH3-binding domain glutamic acid-rich protein [Source:MarkerSymbol;Acc:MGI:1354740]	918.121	8.14195	0.008868	-6.81718		***
M200001471	NM_007751	Cox8b	111.982	cytochrome c oxidase, subunit VIIIb [Source:MarkerSymbol;Acc:MGI:105958]	4765.36	42.5546	0.00893	-6.80712		***
M300000716	NM_013645	Pvalb	108.696	parvalbumin [Source:MarkerSymbol;Acc:MGI:97821]	3552.08	32.6805	0.0092	-6.76415		***
M300004684	NM_011079	Phkg1	107.782	phosphorylase kinase gamma 1 [Source:MarkerSymbol;Acc:MGI:97579]	385.027	3.57247	0.009278	-6.75197		***
M400010954	NM_009608	Actc1	100.888	actin, alpha, cardiac [Source:MarkerSymbol;Acc:MGI:87905]	2016.57	19.9875	0.009912	-6.65661		***
M300017694	NM_030143	Ddit4l	97.6181	DNA-damage-inducible transcript 4-like [Source:MarkerSymbol;Acc:MGI:1920534]	981.288	10.0528	0.010244	-6.60908		***
M300000704	NM_016712	Tmod4	93.6593	tropomodulin 4 [Source:MarkerSymbol;Acc:MGI:1355285]	1115.86	11.9136	0.010677	-6.54935		***
M200001006	NM_007906	Eef1a2	90.4159	eukaryotic translation elongation factor 1 alpha 2 [Source:MarkerSymbol;Acc:MGI:1096317]	646.199	7.14726	0.01106	-6.4985		***
M200005709	NM_011224	Pygm	89.7424	muscle glycogen phosphorylase [Source:MarkerSymbol;Acc:MGI:97830]	1848.24	20.5945	0.011143	-6.48772		***
M300012590	NM_177707	Stac3	81.2018	SH3 and cysteine rich domain 3 [Source:MarkerSymbol;Acc:MGI:3606571]	317.339	3.90808	0.012315	-6.34344		***
M200002416	NM_010043	Des	77.7907	desmin [Source:MarkerSymbol;Acc:MGI:94885]	983.417	12.6415	0.012855	-6.28153		***
M200009793	NM_023784	Yipf7	70.6964	Yip1 domain family, member 7 [Source:MarkerSymbol;Acc:MGI:1922831]	574.098	8.12056	0.014145	-6.14356		***
M200005443	NM_023049	Asb2	70.6364	ankyrin repeat and SOCS box-containing protein 2 [Source:MarkerSymbol;Acc:MGI:1929743]	804.758	11.3927	0.014157	-6.14234		***
M200008286	NM_026346	Fbxo32	69.2329	F-box protein 32 [Source:MarkerSymbol;Acc:MGI:1914981]	617.48	8.91899	0.014444	-6.11339		***
M200004018	NM_008596	Sypl2	66.7468	synaptophysin-like 2 [Source:MarkerSymbol;Acc:MGI:1328311]	409.361	6.13316	0.014982	-6.06063		***
M300015481	NM_145463	Tmem46	66.3526	transmembrane protein 46 [Source:MarkerSymbol;Acc:MGI:2444716]	307.74	4.63801	0.015071	-6.05208		***
M400000973	XM_130232	Neb	59.7015	nebulin [Source:MarkerSymbol;Acc:MGI:97292]	1458.62	24.4321	0.01675	-5.8997		***
M200009450	NM_020033	Ankrd2	56.7118	ankyrin repeat domain 2 (stretch responsive muscle) [Source:MarkerSymbol;Acc:MGI:1861447]	794.281	14.0057	0.017633	-5.82558		***
M300007294	-	Dmn	56.1167	desmuslin [Source:MarkerSymbol;Acc:MGI:2661187]	202.531	3.60913	0.01782	-5.81036		***
M200001200	NM_010211	Fhl1	54.5762	four and a half LIM domains 1 [Source:MarkerSymbol;Acc:MGI:1298387]	2594.54	47.5391	0.018323	-5.7702		***
M300017999	NM_009846	Cd24a	52.0021	CD24a antigen [Source:MarkerSymbol;Acc:MGI:88323]	210.948	4.05647	0.01923	-5.7005		***
M400000712	NM_010867	Myom1	49.7463	myomesin 1 [Source:MarkerSymbol;Acc:MGI:1341430]	290.633	5.84239	0.020102	-5.63652		***
M200014793	XM_483889	Trdn	49.4658	triadin [Source:MarkerSymbol;Acc:MGI:1924007]	1903.83	38.4879	0.020216	-5.62836		***
M300001769	NM_011322	Scn1b	49.2854	sodium channel, voltage-gated, type I, beta [Source:MarkerSymbol;Acc:MGI:98247]	215.62	4.37493	0.02029	-5.62309		***
M200002952	NM_009204	Slc2a4	49.1207	solute carrier family 2 (facilitated glucose transporter), member 4 [Source:MarkerSymbol;Acc:MGI:95758]	966.648	19.6792	0.020358	-5.61826		***
M200000967	NM_013820	Hk2	44.9095	hexokinase 2 [Source:MarkerSymbol;Acc:MGI:1315197]	499.162	11.115	0.022267	-5.48895		***
M200000622	NM_010861	Myl2	43.0979	myosin, light polypeptide 2, regulatory, cardiac, slow [Source:MarkerSymbol;Acc:MGI:97272]	606.109	14.0634	0.023203	-5.42954		***
M300000730	NM_010859	Myl3	42.6694	myosin, light polypeptide 3 [Source:MarkerSymbol;Acc:MGI:97268]	561.067	13.1492	0.023436	-5.41513		***
M200001138	NM_007994	Fbp2	42.2619	fructose bisphosphatase 2 [Source:MarkerSymbol;Acc:MGI:95491]	214.166	5.06762	0.023662	-5.40128		***
M200014927	NM_007582	Cacng1	40.235	calcium channel, voltage-dependent, gamma subunit 1 [Source:MarkerSymbol;Acc:MGI:1206582]	217.943	5.41672	0.024854	-5.33038		***
M200009308	NM_025891	Smarcd3	39.4695	SWI/SNF related, matrix associated, actin dependent regulator of chromatin, subfamily d, member 3 [Source:MarkerSymbol;Acc:MGI:1914243]	159.832	4.04957	0.025336	-5.30267		***
M200000069	NM_008409	Itm2a	39.3329	integral membrane protein 2A [Source:MarkerSymbol;Acc:MGI:107706]	371.253	9.43856	0.025424	-5.29767		***
M400000139	NM_178405	Atp1a2	38.6578	ATPase, Na+/K+ transporting, alpha 2 polypeptide [Source:MarkerSymbol;Acc:MGI:88106]	406.228	10.5084	0.025868	-5.27269		***
M200006642	NM_145533	Smox	38.3568	spermine oxidase [Source:MarkerSymbol;Acc:MGI:2445356]	367.215	9.57374	0.026071	-5.26141		***
M200009663	NM_030179	Clip4	38.2453	CAP-GLY domain containing linker protein family, member 4 [Source:MarkerSymbol;Acc:MGI:1919100]	136.161	3.56026	0.026147	-5.25721		***
M200006448	NM_026481	2700055K07Rik	37.0357	RIKEN cDNA 2700055K07 gene [Source:MarkerSymbol;Acc:MGI:1915221]	127.364	3.43897	0.027001	-5.21084		***
M400001450	NM_011099	Pkm2	35.5114	pyruvate kinase, muscle [Source:MarkerSymbol;Acc:MGI:97591]	940.702	26.4899	0.02816	-5.15021		***
M200005294	NM_021514	Pfkm	35.2933	phosphofructokinase, muscle [Source:MarkerSymbol;Acc:MGI:97548]	3257.37	92.2942	0.028334	-5.14132		***
M300011954	NM_199465	Nexn	34.9333	nexilin [Source:MarkerSymbol;Acc:MGI:1916060]	262.658	7.51882	0.028626	-5.12653		***
M200002232	NM_024286	Popdc3	34.8493	popeye domain containing 3 [Source:MarkerSymbol;Acc:MGI:1930153]	129.831	3.72549	0.028695	-5.12306		***
M300007364	NM_007438	Aldoa	34.4163	aldolase 1, A isoform [Source:MarkerSymbol;Acc:MGI:87994]	16116.1	468.262	0.029056	-5.10502		***
M400010990	NM_009944	Cox7a1	33.7952	cytochrome c oxidase, subunit VIIa 1 [Source:MarkerSymbol;Acc:MGI:1316714]	1779.55	52.6579	0.02959	-5.07875		***
M400002551	NM_013750	Phlda3	33.6361	pleckstrin homology-like domain, family A, member 3 [Source:MarkerSymbol;Acc:MGI:1351485]	393.345	11.6943	0.02973	-5.07194		***
M300009159	NM_146010	Tspan8	33.5694	tetraspanin 8 [Source:MarkerSymbol;Acc:MGI:2384918]	703.727	20.9631	0.029789	-5.06908		***
M200003518	NM_134065	Epdr2	32.5998	ependymin related protein 2 (zebrafish) [Source:MarkerSymbol;Acc:MGI:2145369]	235.181	7.21417	0.030675	-5.02679		***
M200000005	NM_008657	Myf6	32.4107	myogenic factor 6 [Source:MarkerSymbol;Acc:MGI:97253]	431.484	13.3131	0.030854	-5.0184		***
M300000974	NM_021477;NM_183188	A2bp1	32.2872	ataxin 2 binding protein 1 [Source:MarkerSymbol;Acc:MGI:1926224]	446.111	13.8168	0.030972	-5.01289		***
M200006102	NM_181728	Art3	32.0215	ADP-ribosyltransferase 3 [Source:MarkerSymbol;Acc:MGI:1202729]	717.209	22.3979	0.031229	-5.00097		***
M200016103	NM_145521	Ppapdc3	31.9132	phosphatidic acid phosphatase type 2 domain containing 3 [Source:MarkerSymbol;Acc:MGI:2445183]	191.278	5.99373	0.031335	-4.99608		***
M200007329	NM_138628	Txlnb	31.3146	taxilin beta [Source:MarkerSymbol;Acc:MGI:2671945]	107.216	3.42379	0.031934	-4.96876		***
M400006767	-	Q9CPQ9_MOUSE	31.2471	Adult male testis cDNA, RIKEN full-length enriched library, clone:4933417I20 product:ALDOLASE 1, A ISOFORM homolog (Novel protein similar to aldolase 1, A isoform Aldo1) (Adult male testis cDNA, RIKEN full-length enriched library, clone:4921524E03 product [Source:Uniprot/SPTREMBL;Acc:Q9CPQ9]	1819.66	58.2347	0.032003	-4.96565		***
M200014442	NM_013712	Itgb1bp2	30.498	integrin beta 1 binding protein 2 [Source:MarkerSymbol;Acc:MGI:1353420]	488.572	16.0198	0.032789	-4.93064		***
M400000547	NM_024188	Oxct1	30.2261	3-oxoacid CoA transferase 1 [Source:MarkerSymbol;Acc:MGI:1914291]	490.928	16.2417	0.033084	-4.91772		***
M400005678	-	Usp13	28.4892	ubiquitin specific peptidase 13 (isopeptidase T-3) [Source:MarkerSymbol;Acc:MGI:1919857]	151.078	5.30301	0.035101	-4.83234		***
M300005399	XM_130232	Neb	28.4357	nebulin [Source:MarkerSymbol;Acc:MGI:97292]	203.417	7.15357	0.035167	-4.82963		***
M300005685	NM_024406	Fabp4	27.3628	fatty acid binding protein 4, adipocyte [Source:MarkerSymbol;Acc:MGI:88038]	6386.36	233.395	0.036546	-4.77414		***
M300011435	NM_010473	Hrc	26.6638	histidine rich calcium binding protein [Source:MarkerSymbol;Acc:MGI:96226]	676.577	25.3746	0.037504	-4.73681		***
M300006106	NM_009416	Tpm2	26.4431	tropomyosin 2, beta [Source:MarkerSymbol;Acc:MGI:98810]	1648.42	62.3374	0.037817	-4.72482		***
M200007370	NM_024230	Smtnl1	26.4124	smoothelin-like 1 [Source:MarkerSymbol;Acc:MGI:1915928]	109.317	4.13884	0.037861	-4.72314		***
M300004765	NM_011606	Clec3b	26.4033	C-type lectin domain family 3, member b [Source:MarkerSymbol;Acc:MGI:104540]	153.515	5.8143	0.037874	-4.72265		***
M400000521	NM_009393	Tnnc1	25.7619	troponin C, cardiac/slow skeletal [Source:MarkerSymbol;Acc:MGI:98779]	202.838	7.87355	0.038817	-4.68717		***
M300000048	NM_025508	Gmpr	24.9109	guanosine monophosphate reductase [Source:MarkerSymbol;Acc:MGI:1913605]	400.217	16.066	0.040143	-4.63871		***
M400001638	NM_008832;NM_173021	Phka1	23.639	phosphorylase kinase alpha 1 [Source:MarkerSymbol;Acc:MGI:97576]	244.264	10.333	0.042303	-4.5631		***
M200002332	NM_009464	Ucp3	23.0155	uncoupling protein 3 (mitochondrial, proton carrier) [Source:MarkerSymbol;Acc:MGI:1099787]	171.803	7.46474	0.043449	-4.52453		***
M400001245	NM_008492	Ldhb	22.9553	lactate dehydrogenase B [Source:MarkerSymbol;Acc:MGI:96763]	570.496	24.8527	0.043563	-4.52075		***
M200014106	NM_026056	Cap2	22.888	CAP, adenylate cyclase-associated protein, 2 (yeast) [Source:MarkerSymbol;Acc:MGI:1914502]	156.831	6.85216	0.043691	-4.51652		***
M200005065	NM_019914	Mllt11	22.8014	myeloid/lymphoid or mixed-lineage leukemia (trithorax homolog, Drosophila); translocated to, 11 [Source:MarkerSymbol;Acc:MGI:1929671]	378.395	16.5951	0.043857	-4.51105		***
M200014047	NM_029095	Gup1	22.5043	Gup1, glycerol uptake/transporter homolog (yeast) [Source:MarkerSymbol;Acc:MGI:1922020]	162.277	7.2109	0.044436	-4.49213		***
M400019078	-	Neb	22.4871	nebulin [Source:MarkerSymbol;Acc:MGI:97292]	152.552	6.78397	0.04447	-4.49102		***
M200004232	NM_011876	Twf2	22.1641	twinfilin, actin-binding protein, homolog 2 (Drosophila) [Source:MarkerSymbol;Acc:MGI:1346078]	784.773	35.4077	0.045118	-4.47015		***
M200009060	NM_023485	Sync	21.4818	syncoilin [Source:MarkerSymbol;Acc:MGI:1916078]	100.922	4.69801	0.046551	-4.42504		***
M400000326	-	Pdk4	21.0526	pyruvate dehydrogenase kinase, isoenzyme 4 [Source:MarkerSymbol;Acc:MGI:1351481]	1831.33	86.9876	0.0475	-4.39593		***
M400001029	NM_019410	Pfn2	21.0509	profilin 2 [Source:MarkerSymbol;Acc:MGI:97550]	640.722	30.437	0.047504	-4.39581		***
M400003529	NM_011436	Sorl1	20.0028	sortilin-related receptor, LDLR class A repeats-containing [Source:MarkerSymbol;Acc:MGI:1202296]	153.221	7.65993	0.049993	-4.32213		***
M300001423	NM_008509	Lpl	19.619	lipoprotein lipase [Source:MarkerSymbol;Acc:MGI:96820]	1571.06	80.0784	0.050971	-4.29418		***
M300002958	NM_011918;XM_484363	Ldb3	19.084	LIM domain binding 3 [Source:MarkerSymbol;Acc:MGI:1344412]	328.704	17.2242	0.0524	-4.25429		***
M200015325	NM_011892	Sgcg	18.6993	sarcoglycan, gamma (dystrophin-associated glycoprotein) [Source:MarkerSymbol;Acc:MGI:1346524]	281.962	15.0789	0.053478	-4.22491		***
M400000307	NM_178680	Unc45b	18.6787	unc-45 homolog B (C. elegans) [Source:MarkerSymbol;Acc:MGI:2443377]	324.858	17.392	0.053537	-4.22332		***
M200002473	NM_080575	Acss1	18.578	acyl-CoA synthetase short-chain family member 1 [Source:MarkerSymbol;Acc:MGI:1915988]	104.466	5.62314	0.053827	-4.21553		***
M400005020	-	Smyd1	18.4162	SET and MYND domain containing 1 [Source:MarkerSymbol;Acc:MGI:104790]	285.444	15.4995	0.0543	-4.2029		***
M200008051	NM_013871	Mapk12	18.3389	mitogen-activated protein kinase 12 [Source:MarkerSymbol;Acc:MGI:1353438]	164.325	8.96055	0.054529	-4.19683		***
M200006072	NM_013935	Ptpla	18.2545	protein tyrosine phosphatase-like (proline instead of catalytic arginine), member a [Source:MarkerSymbol;Acc:MGI:1353592]	221.43	12.1301	0.054781	-4.19018		***
M200005992	NM_029344	Acyp2	16.9497	acylphosphatase 2, muscle type [Source:MarkerSymbol;Acc:MGI:1922822]	1368.81	80.7575	0.058998	-4.08319		***
M200000253	NM_011618	Tnnt1	16.3889	troponin T1, skeletal, slow [Source:MarkerSymbol;Acc:MGI:1333868]	230.82	14.0839	0.061017	-4.03464		***
M200004057	NM_146120	Gsn	15.5671	gelsolin [Source:MarkerSymbol;Acc:MGI:95851]	2465.33	158.369	0.064238	-3.96043		***
M200004751	NM_025282	Mef2c	15.1957	myocyte enhancer factor 2C [Source:MarkerSymbol;Acc:MGI:99458]	229.124	15.0782	0.065808	-3.92559		***
M200004773	NM_013928	Schip1	15.1515	schwannomin interacting protein 1 [Source:MarkerSymbol;Acc:MGI:1353557]	280.058	18.4839	0.066	-3.92139		***
M400013020	XM_284175	Flnc	14.3312	filamin C, gamma (actin binding protein 280) [Source:MarkerSymbol;Acc:MGI:95557]	280.391	19.5652	0.069778	-3.84108		***
M200003666	NM_009161	Sgca	14.0306	sarcoglycan, alpha (dystrophin-associated glycoprotein) [Source:MarkerSymbol;Acc:MGI:894698]	193.905	13.8201	0.071273	-3.8105		***
M200015715	NM_007859	Dffb	13.994	DNA fragmentation factor, beta subunit [Source:MarkerSymbol;Acc:MGI:1196287]	564.838	40.3628	0.071459	-3.80674		***
M200006237	NM_019759	Dpt	13.7948	dermatopontin [Source:MarkerSymbol;Acc:MGI:1928392]	691.675	50.14	0.072491	-3.78605		***
M200010116	NM_027321;NM_175413	Lrrc39	12.8778	leucine rich repeat containing 39 [Source:MarkerSymbol;Acc:MGI:1924557]	125.491	9.7448	0.077653	-3.68681		***
M400010965	NM_009658	Akr1b3	12.855	aldo-keto reductase family 1, member B3 (aldose reductase) [Source:MarkerSymbol;Acc:MGI:1353494]	447.863	34.8395	0.077791	-3.68425		***
M300015361	NM_007722	Cxcr7	12.761	chemokine (C-X-C motif) receptor 7 [Source:MarkerSymbol;Acc:MGI:109562]	142.651	11.1787	0.078364	-3.67367		***
M300010088	NM_007392;NM_183274	Acta2	12.7283	actin, alpha 2, smooth muscle, aorta [Source:MarkerSymbol;Acc:MGI:87909]	197.707	15.5328	0.078565	-3.66997		***
M300011211	NM_175207	Ankrd9	12.723	ankyrin repeat domain 9 [Source:MarkerSymbol;Acc:MGI:1921501]	128.045	10.064	0.078598	-3.66936		***
M200000263	NM_007993	Fbn1	12.6818	fibrillin 1 [Source:MarkerSymbol;Acc:MGI:95489]	109.208	8.61136	0.078853	-3.66469		***
M300009411	-	Ly6a	12.3807	lymphocyte antigen 6 complex, locus A [Source:MarkerSymbol;Acc:MGI:107527]	259.9	20.9925	0.080771	-3.63002		***
M300005995	NM_133723	Asph	12.3631	aspartate-beta-hydroxylase [Source:MarkerSymbol;Acc:MGI:1914186]	228.115	18.4512	0.080886	-3.62797		***
M200006659	NM_133654	Cd34	12.3387	CD34 antigen [Source:MarkerSymbol;Acc:MGI:88329]	107.303	8.6965	0.081046	-3.62512		***
M200002781	NM_013737	Pla2g7	12.2564	phospholipase A2, group VII (platelet-activating factor acetylhydrolase, plasma) [Source:MarkerSymbol;Acc:MGI:1351327]	176.936	14.4363	0.08159	-3.61546		***
M300004399	NM_139269	Hrasls3	12.2413	HRAS like suppressor 3 [Source:MarkerSymbol;Acc:MGI:2179715]	772.03	63.0679	0.081691	-3.61368		***
M300007062	NM_139117	Csda	12.2362	cold shock domain protein A [Source:MarkerSymbol;Acc:MGI:2137670]	268.594	21.9508	0.081725	-3.61308		***
M200006101	NM_030696	Slc16a3	12.0451	solute carrier family 16 (monocarboxylic acid transporters), member 3 [Source:MarkerSymbol;Acc:MGI:1933438]	341.821	28.3783	0.083021	-3.59038		***
M200005924	NM_007616	Cav1	11.6189	caveolin, caveolae protein 1 [Source:MarkerSymbol;Acc:MGI:102709]	457.906	39.4107	0.086067	-3.5384		***
M200000203	-	Igfbp5	11.2344	insulin-like growth factor binding protein 5 [Source:MarkerSymbol;Acc:MGI:96440]	109.179	9.71819	0.089012	-3.48986		***
M200001333	NM_007421	Adssl1	11.0149	adenylosuccinate synthetase like 1 [Source:MarkerSymbol;Acc:MGI:87947]	1544.27	140.197	0.090786	-3.46139		***
M200001479	NM_019547	Rbm38	10.9937	RNA binding motif protein 38 [Source:MarkerSymbol;Acc:MGI:1889294]	102.323	9.3074	0.090961	-3.45861		***
M400007808	-	Tmem65	10.8375	transmembrane protein 65 [Source:MarkerSymbol;Acc:MGI:1922118]	324.737	29.9641	0.092272	-3.43796		***
M200001717	NM_009668	Bin1	10.8265	bridging integrator 1 [Source:MarkerSymbol;Acc:MGI:108092]	914.289	84.4489	0.092366	-3.43649		***
M300005276	NM_133232	Pfkfb3	10.5848	6-phosphofructo-2-kinase/fructose-2,6-biphosphatase 3 [Source:MarkerSymbol;Acc:MGI:2181202]	374.549	35.3855	0.094475	-3.40392		***
M400000591	NM_009948	Cpt1b	10.5847	carnitine palmitoyltransferase 1b, muscle [Source:MarkerSymbol;Acc:MGI:1098297]	312.054	29.4815	0.094476	-3.40391		***
M300008189	NM_019793	Tspan3	10.2813	tetraspanin 3 [Source:MarkerSymbol;Acc:MGI:1928098]	267.45	26.0132	0.097264	-3.36195		***
M200000385	NM_009201	Slc1a5	9.58001	solute carrier family 1 (neutral amino acid transporter), member 5 [Source:MarkerSymbol;Acc:MGI:105305]	109.985	11.4807	0.104384	-3.26003		***
M200003096	NM_008095	Gbas	9.12684	glioblastoma amplified sequence [Source:MarkerSymbol;Acc:MGI:1278343]	1034.02	113.294	0.109567	-3.19011		***
M300002989	-	Asb14	9.05133	ankyrin repeat and SOCS box-containing protein 14 [Source:MarkerSymbol;Acc:MGI:2655107]	329.42	36.3947	0.110481	-3.17813		***
M200013529	NM_031173;NM_145121	Cacnb1	8.93919	calcium channel, voltage-dependent, beta 1 subunit [Source:MarkerSymbol;Acc:MGI:102522]	105.185	11.7668	0.111867	-3.16014		***
M200005624	XM_132983	Lmod2	8.74218	leiomodin 2 (cardiac) [Source:MarkerSymbol;Acc:MGI:2135672]	163.823	18.7394	0.114388	-3.12799		***
M400010725	NM_007444	Amd1	8.45931	S-adenosylmethionine decarboxylase 1 [Source:MarkerSymbol;Acc:MGI:88004]	412.138	48.7203	0.118213	-3.08054		***
M200004925	NM_026126	Fundc2	8.45723	FUN14 domain containing 2 [Source:MarkerSymbol;Acc:MGI:1914641]	284.822	33.6778	0.118242	-3.08019		***
M400008706	NM_009665;XM_483892	Amd1	8.36169	S-adenosylmethionine decarboxylase 1 [Source:MarkerSymbol;Acc:MGI:88004]	721.976	86.3433	0.119593	-3.0638		***
M200000796	NM_007470	Apod	8.20499	apolipoprotein D [Source:MarkerSymbol;Acc:MGI:88056]	190.746	23.2475	0.121877	-3.0365		***
M200000038	NM_010444	Nr4a1	8.10452	nuclear receptor subfamily 4, group A, member 1 [Source:MarkerSymbol;Acc:MGI:1352454]	189.016	23.3224	0.123388	-3.01873		***
M300004831	NM_009808	Casp12	7.91722	caspase 12 [Source:MarkerSymbol;Acc:MGI:1312922]	109.952	13.8877	0.126307	-2.98499		**
M200005738	NM_031401	Pde4dip	7.90639	phosphodiesterase 4D interacting protein (myomegalin) [Source:MarkerSymbol;Acc:MGI:1891434]	782.105	98.9206	0.12648	-2.98302		**
M200012898	NM_144799	Lmcd1	7.84228	LIM and cysteine-rich domains 1 [Source:MarkerSymbol;Acc:MGI:1353635]	124.454	15.8697	0.127514	-2.97127		**
M200007249	NM_145420	Ube2d1	7.25274	ubiquitin-conjugating enzyme E2D 1, UBC4/5 homolog (yeast) [Source:MarkerSymbol;Acc:MGI:2384911]	122.366	16.8717	0.137879	-2.85853		**
M400004275	NM_008483	Lamb2	6.74454	laminin, beta 2 [Source:MarkerSymbol;Acc:MGI:99916]	189.789	28.1397	0.148268	-2.75372		**
M200007706	NM_026929	Chac1	6.65912	ChaC, cation transport regulator-like 1 (E. coli) [Source:MarkerSymbol;Acc:MGI:1916315]	374.969	56.309	0.15017	-2.73533		**
M200003824	NM_027109	Dnase1l1	6.63055	deoxyribonuclease 1-like 1 [Source:MarkerSymbol;Acc:MGI:109628]	222.068	33.4915	0.150817	-2.72913		**
M400000112	-	Apc	6.59805	adenomatosis polyposis coli [Source:MarkerSymbol;Acc:MGI:88039]	537.127	81.4067	0.15156	-2.72204		**
M400004481	-	ENSMUSG00000053474	6.38745	predicted gene, ENSMUSG00000053474 [Source:MarkerSymbol;Acc:MGI:3641835]	186.423	29.1858	0.156557	-2.67524		**
M200013916	NM_019686	Cib2	6.18927	calcium and integrin binding family member 2 [Source:MarkerSymbol;Acc:MGI:1929293]	269.784	43.5891	0.16157	-2.62977		**
M400010860	NM_008802	Pde7a	6.18142	phosphodiesterase 7A [Source:MarkerSymbol;Acc:MGI:1202402]	175.916	28.4588	0.161775	-2.62794		**
M200009303	NM_026514	Cdc42ep3	6.07903	CDC42 effector protein (Rho GTPase binding) 3 [Source:MarkerSymbol;Acc:MGI:2384718]	119.07	19.587	0.1645	-2.60384		**
M300010776	NM_153542	Lrrc20	6.01388	leucine rich repeat containing 20 [Source:MarkerSymbol;Acc:MGI:2387182]	117.215	19.4907	0.166282	-2.5883		**
M300005095	NM_021467	Tnni1	6.00244	troponin I, skeletal, slow 1 [Source:MarkerSymbol;Acc:MGI:105073]	223.725	37.2723	0.166599	-2.58555		**
M200004654	NM_053252	Kcnk7	5.89664	potassium channel, subfamily K, member 7 [Source:MarkerSymbol;Acc:MGI:1341841]	192.03	32.5661	0.169588	-2.55989		**
M200015710	NM_001004468;NM_021314;NM_206856	Tacc2	5.85391	transforming, acidic coiled-coil containing protein 2 [Source:MarkerSymbol;Acc:MGI:1928899]	408.755	69.8261	0.170826	-2.5494		**
M300013787	NM_146131	Pbxip1	5.8255	pre-B-cell leukemia transcription factor interacting protein 1 [Source:MarkerSymbol;Acc:MGI:2441670]	339.982	58.361	0.171659	-2.54238		**
M200012512	NM_029573	Idh3a	5.79042	isocitrate dehydrogenase 3 (NAD+) alpha [Source:MarkerSymbol;Acc:MGI:1915084]	1396.47	241.17	0.172699	-2.53367		**
M200008372	NM_011313	S100a6	5.74587	S100 calcium binding protein A6 (calcyclin) [Source:MarkerSymbol;Acc:MGI:1339467]	315.572	54.9214	0.174038	-2.52253		**
M200001610	NM_013703	Vldlr	5.72452	very low density lipoprotein receptor [Source:MarkerSymbol;Acc:MGI:98935]	351.637	61.4264	0.174687	-2.51716		**
M200007025	NM_172436	Slc25a12	5.69693	solute carrier family 25 (mitochondrial carrier, Aralar), member 12 [Source:MarkerSymbol;Acc:MGI:1926080]	467.131	81.9968	0.175533	-2.51019		**
M400000234	NM_008700	Nkx2-5	5.4669	NK2 transcription factor related, locus 5 (Drosophila) [Source:MarkerSymbol;Acc:MGI:97350]	145.77	26.664	0.182919	-2.45072		**
M200009474	NM_021391	Ppp1r1a	5.35341	protein phosphatase 1, regulatory (inhibitor) subunit 1A [Source:MarkerSymbol;Acc:MGI:1889595]	196.937	36.7873	0.186797	-2.42046		**
M200004985	NM_025840	Bzw2	5.31014	basic leucine zipper and W2 domains 2 [Source:MarkerSymbol;Acc:MGI:1914162]	433.7	81.6738	0.188319	-2.40875		**
M300010568	XM_145511	Hspb6	5.25094	heat shock protein, alpha-crystallin-related, B6 [Source:MarkerSymbol;Acc:MGI:2685325]	920.76	175.351	0.190442	-2.39258		**
M200004974	NM_019707	Cdh13	5.24546	cadherin 13 [Source:MarkerSymbol;Acc:MGI:99551]	105.577	20.1273	0.190641	-2.39107		**
M300004762	NM_172471	Itih5	5.18304	inter-alpha (globulin) inhibitor H5 [Source:MarkerSymbol;Acc:MGI:1925751]	135.852	26.211	0.192937	-2.3738		**
M200006283	NM_010097	Sparcl1	5.05566	SPARC-like 1 (mast9, hevin) [Source:MarkerSymbol;Acc:MGI:108110]	149.057	29.4832	0.197798	-2.3379		**
M200007162	NM_016900	Cav2	5.01467	caveolin 2 [Source:MarkerSymbol;Acc:MGI:107571]	160.914	32.0887	0.199415	-2.32615		**
M400018574	NM_008441	Kif1b	5.01215	kinesin family member 1B [Source:MarkerSymbol;Acc:MGI:108426]	287.742	57.4088	0.199515	-2.32543		**
M200003554	NM_008295	Hsd3b5	4.94364	hydroxy-delta-5-steroid dehydrogenase, 3 beta- and steroid delta-isomerase 5 [Source:MarkerSymbol;Acc:MGI:104645]	967.272	195.66	0.20228	-2.30557		**
M200013579	NM_133987	Slc6a8	4.82014	solute carrier family 6 (neurotransmitter transporter, creatine), member 8 [Source:MarkerSymbol;Acc:MGI:2147834]	213.293	44.2504	0.207463	-2.26907		**
M300011384	NM_178080	Pde4dip	4.81491	phosphodiesterase 4D interacting protein (myomegalin) [Source:MarkerSymbol;Acc:MGI:1891434]	365.894	75.9919	0.207688	-2.26751		**
M200002583	NM_008445	Kif3c	4.76694	kinesin family member 3C [Source:MarkerSymbol;Acc:MGI:107979]	121.616	25.5124	0.209778	-2.25306		**
M200009556	NM_028057	Cyb5r1	4.71098	cytochrome b5 reductase 1 [Source:MarkerSymbol;Acc:MGI:1919267]	110.985	23.5587	0.21227	-2.23603		**
M300006769	NM_146165	Jtv1	4.67047	JTV1 gene [Source:MarkerSymbol;Acc:MGI:2385237]	497.236	106.464	0.214111	-2.22357		**
M200004280	NM_007755	Cpeb1	4.6427	cytoplasmic polyadenylation element binding protein 1 [Source:MarkerSymbol;Acc:MGI:108442]	135.08	29.0951	0.215392	-2.21496		**
M300008740	NM_146152	Ipo13	4.60551	importin 13 [Source:MarkerSymbol;Acc:MGI:2385205]	360.538	78.2839	0.217131	-2.20336		**
M200015883	NM_023395	Wfdc1	4.47143	WAP four-disulfide core domain 1 [Source:MarkerSymbol;Acc:MGI:1915116]	135.425	30.2869	0.223642	-2.16074		**
M400000587	NM_010738	Ly6a	4.29682	lymphocyte antigen 6 complex, locus A [Source:MarkerSymbol;Acc:MGI:107527]	613.741	142.836	0.23273	-2.10327		**
M200003353	NM_010730	Anxa1	4.10388	annexin A1 [Source:MarkerSymbol;Acc:MGI:96819]	165.531	40.3351	0.243672	-2.03699		**
M200012928	NM_133835	Ubadc1	3.99171	ubiquitin associated domain containing 1 [Source:MarkerSymbol;Acc:MGI:1920995]	491.085	123.026	0.250519	-1.99701		*
M200000766	NM_022309	Cbfb	3.85637	core binding factor beta [Source:MarkerSymbol;Acc:MGI:99851]	527.675	136.832	0.259311	-1.94724		*
M300008761	XM_131166	Agl	3.84392	amylo-1,6-glucosidase, 4-alpha-glucanotransferase [Source:MarkerSymbol;Acc:MGI:1924809]	704.903	183.381	0.260151	-1.94258		*
M400000729	NM_153153	Svil	3.79285	supervillin [Source:MarkerSymbol;Acc:MGI:2147319]	140.159	36.9535	0.263654	-1.92328		*
M200007933	NM_134125	Trip10	3.78098	thyroid hormone receptor interactor 10 [Source:MarkerSymbol;Acc:MGI:2146901]	112.981	29.8813	0.264482	-1.91876		*
M200012792	NM_033270	E2f6	3.75914	E2F transcription factor 6 [Source:MarkerSymbol;Acc:MGI:1354159]	391.77	104.218	0.266018	-1.9104		*
M300005240	NM_025569	Mgst3	3.74879	microsomal glutathione S-transferase 3 [Source:MarkerSymbol;Acc:MGI:1913697]	1194.89	318.74	0.266753	-1.90642		*
M200005672	NM_010192	Fem1a	3.74204	feminization 1 homolog a (C. elegans) [Source:MarkerSymbol;Acc:MGI:1335089]	336.344	89.8826	0.267234	-1.90382		*
M300003942	NM_145491	Rhoq	3.72179	ras homolog gene family, member Q [Source:MarkerSymbol;Acc:MGI:1931553]	377.193	101.347	0.268688	-1.896		*
M400000065	NM_010637	Klf4	3.69832	Kruppel-like factor 4 (gut) [Source:MarkerSymbol;Acc:MGI:1342287]	127.387	34.4446	0.270393	-1.88687		*
M400010757	NM_007763	Crip1	3.63755	cysteine-rich protein 1 (intestinal) [Source:MarkerSymbol;Acc:MGI:88501]	120.382	33.0941	0.27491	-1.86297		*
M200009516	NM_153173	Hist1h4h	3.56722	histone cluster 1, H4h [Source:MarkerSymbol;Acc:MGI:2448427]	160.753	45.0638	0.28033	-1.8348		*
M300000787	-	Crip1	3.55423	cysteine-rich protein 1 (intestinal) [Source:MarkerSymbol;Acc:MGI:88501]	360.253	101.359	0.281355	-1.82954		*
M300002269	NM_144551	Trib2	3.52026	tribbles homolog 2 (Drosophila) [Source:MarkerSymbol;Acc:MGI:2145021]	102.884	29.2263	0.28407	-1.81568		*
M300013230	NM_009156	Sepw1	3.49356	selenoprotein W, muscle 1 [Source:MarkerSymbol;Acc:MGI:1100878]	202.523	57.9703	0.286241	-1.8047		*
M200001192	NM_008477	Ktn1	3.45743	kinectin 1 [Source:MarkerSymbol;Acc:MGI:109153]	357.822	103.494	0.289232	-1.7897		*
M200001264	NM_016894	Ramp1	3.4448	receptor (calcitonin) activity modifying protein 1 [Source:MarkerSymbol;Acc:MGI:1858418]	121.736	35.3391	0.290293	-1.78442		*
M400012321	NM_153173;NM_175656;NM_175657;NM_178192;NM_178193;NM_178208;NM_178210;NM_178211	Hist4h4	3.36177	histone cluster 4, H4 [Source:MarkerSymbol;Acc:MGI:2448443]	576.07	171.359	0.297462	-1.74922		*
M200004359	NM_029614	Prss23	3.3391	protease, serine, 23 [Source:MarkerSymbol;Acc:MGI:1923703]	198.492	59.4446	0.299482	-1.73946		*
M400015034	-	mt-Nd1	3.32358	NADH dehydrogenase 1, mitochondrial [Source:MarkerSymbol;Acc:MGI:101787]	57773	17382.7	0.30088	-1.73274		*
M200015455	NM_023719;XM_485282	Txnip	3.30763	thioredoxin interacting protein [Source:MarkerSymbol;Acc:MGI:1889549]	1408.84	425.935	0.302331	-1.7258		*
M200001622	NM_009194	Slc12a2	3.29835	solute carrier family 12, member 2 [Source:MarkerSymbol;Acc:MGI:101924]	162.636	49.3084	0.303182	-1.72174		*
M200001351	NM_009107	Rxrg	3.28623	retinoid X receptor gamma [Source:MarkerSymbol;Acc:MGI:98216]	114.094	34.7189	0.3043	-1.71643		*
M200000625	NM_009228	Snta1	3.26453	syntrophin, acidic 1 [Source:MarkerSymbol;Acc:MGI:101772]	193.004	59.1215	0.306323	-1.70687		*
M200003107	NM_008633	Mtap4	3.24129	microtubule-associated protein 4 [Source:MarkerSymbol;Acc:MGI:97178]	151.278	46.6723	0.308519	-1.69657		*
M400003880	-	Q9D605_MOUSE	3.22344	0 day neonate head cDNA, RIKEN full-length enriched library, clone:4833424P18 product:hypothetical protein, full insert sequence. [Source:Uniprot/SPTREMBL;Acc:Q9D605]	105.103	32.606	0.310228	-1.6886		*
M400001091	NM_019840	Pde4b	3.22289	phosphodiesterase 4B, cAMP specific [Source:MarkerSymbol;Acc:MGI:99557]	241.358	74.8889	0.310281	-1.68835		*
M200006786	NM_134142	Tmem109	3.19824	transmembrane protein 109 [Source:MarkerSymbol;Acc:MGI:1915789]	256.715	80.2676	0.312672	-1.67728		*
M200005901	NM_027409	Mospd1	3.16764	motile sperm domain containing 1 [Source:MarkerSymbol;Acc:MGI:1917630]	540.106	170.507	0.315692	-1.66341		*
M200003081	NM_130881;NM_148917	Pabpc4	3.15676	poly A binding protein, cytoplasmic 4 [Source:MarkerSymbol;Acc:MGI:2385206]	471.492	149.359	0.31678	-1.65845		*
M300002011	NM_013459	Cfd	3.15062	complement factor D (adipsin) [Source:MarkerSymbol;Acc:MGI:87931]	1212.04	384.697	0.317398	-1.65564		*
M300001662	NM_016686	Vezf1	3.12782	vascular endothelial zinc finger 1 [Source:MarkerSymbol;Acc:MGI:1313291]	134.282	42.9314	0.319711	-1.64516		*
M300001921	NM_011361	Sgk	3.07567	serum/glucocorticoid regulated kinase [Source:MarkerSymbol;Acc:MGI:1340062]	179.063	58.2192	0.325132	-1.6209		*
M200001893	NM_010917	Nid1	3.04359	nidogen 1 [Source:MarkerSymbol;Acc:MGI:97342]	389.429	127.951	0.328559	-1.60578		*
M400008862	NM_178211	Hist4h4	3.0299	histone cluster 4, H4 [Source:MarkerSymbol;Acc:MGI:2448443]	124.016	40.9308	0.330044	-1.59927		*
M400016441	-	Gls	2.98968	glutaminase [Source:MarkerSymbol;Acc:MGI:95752]	116.803	39.0688	0.334484	-1.57999		*
M300002968	NM_178597	Camk2g	2.97967	calcium/calmodulin-dependent protein kinase II gamma [Source:MarkerSymbol;Acc:MGI:88259]	117.184	39.3279	0.335608	-1.57515		*
M300003443	NM_026439	Ccdc80	2.9792	coiled-coil domain containing 80 [Source:MarkerSymbol;Acc:MGI:1915146]	202.86	68.0923	0.335661	-1.57492		*
M200001106	NM_009551	Zfand5	2.97689	zinc finger, AN1-type domain 5 [Source:MarkerSymbol;Acc:MGI:1278334]	957.59	321.675	0.335921	-1.57381		*
M300003598	NM_019466	Dscr1	2.96501	Down syndrome critical region homolog 1 (human) [Source:MarkerSymbol;Acc:MGI:1890564]	507.675	171.222	0.337267	-1.56804		*
M300002937	-	Ppap2a	2.96284	phosphatidic acid phosphatase 2a [Source:MarkerSymbol;Acc:MGI:108412]	208.214	70.2752	0.337514	-1.56698		*
M200004210	NM_024448	Rab12	2.94646	RAB12, member RAS oncogene family [Source:MarkerSymbol;Acc:MGI:894284]	376.778	127.875	0.33939	-1.55898		*
M200008014	NM_009634	Adsl	2.93374	adenylosuccinate lyase 1 [Source:MarkerSymbol;Acc:MGI:103202]	210.036	71.5933	0.340862	-1.55274		*
M400010807	NM_008218	Hba-a1	2.8848	hemoglobin alpha, adult chain 1 [Source:MarkerSymbol;Acc:MGI:96015]	20689.5	7171.92	0.346645	-1.52847		*
M200000002	NM_011701	Vim	2.87669	vimentin [Source:MarkerSymbol;Acc:MGI:98932]	331.618	115.278	0.347622	-1.52441		*
M200002752	NM_009739	Bckdk	2.85878	branched chain ketoacid dehydrogenase kinase [Source:MarkerSymbol;Acc:MGI:1276121]	164.09	57.3986	0.3498	-1.5154		*
M200001226	NM_009212	Ighmbp2	2.83294	immunoglobulin mu binding protein 2 [Source:MarkerSymbol;Acc:MGI:99954]	159.01	56.1291	0.35299	-1.5023		*
M200007785	NM_011511;NM_021041	Abcc9	2.83208	ATP-binding cassette, sub-family C (CFTR/MRP), member 9 [Source:MarkerSymbol;Acc:MGI:1352630]	106.831	37.7216	0.353097	-1.50186		*
M200002007	NM_011595	Timp3	2.82035	tissue inhibitor of metalloproteinase 3 [Source:MarkerSymbol;Acc:MGI:98754]	126.869	44.9833	0.354566	-1.49587		*
M400010688	NM_001001978	Gapdh	2.81618	glyceraldehyde-3-phosphate dehydrogenase [Source:MarkerSymbol;Acc:MGI:95640]	7318.5	2598.73	0.355091	-1.49374		*
M300007271	NM_146188	Kctd15	2.79587	potassium channel tetramerisation domain containing 15 [Source:MarkerSymbol;Acc:MGI:2385276]	147.846	52.8799	0.35767	-1.4833		*
M200009885	NM_026796	Smyd2	2.74239	SET and MYND domain containing 2 [Source:MarkerSymbol;Acc:MGI:1915889]	199.855	72.8764	0.364646	-1.45543		*
M200006593	NM_025920	Thap4	2.73289	THAP domain containing 4 [Source:MarkerSymbol;Acc:MGI:1914276]	161.323	59.0303	0.365913	-1.45043		*
M400006249	-	Hist4h4	2.73112	histone cluster 4, H4 [Source:MarkerSymbol;Acc:MGI:2448443]	217.492	79.6347	0.36615	-1.44949		*
M300008156	NM_175482	Usp28	2.72502	ubiquitin specific peptidase 28 [Source:MarkerSymbol;Acc:MGI:2442293]	103.331	37.9195	0.36697	-1.44627		*
M200000532	NM_008655	Gadd45b	2.71371	growth arrest and DNA-damage-inducible 45 beta [Source:MarkerSymbol;Acc:MGI:107776]	228.964	84.3728	0.368499	-1.44027		*
M200001805	NM_009721	Atp1b1	2.70456	ATPase, Na+/K+ transporting, beta 1 polypeptide [Source:MarkerSymbol;Acc:MGI:88108]	569.013	210.39	0.369746	-1.43539		*
M400000298	NM_009242	Sparc	2.70401	secreted acidic cysteine rich glycoprotein [Source:MarkerSymbol;Acc:MGI:98373]	546.017	201.928	0.369821	-1.4351		*
M300022321	NM_147092	Olfr561	2.65579	olfactory receptor 561 [Source:MarkerSymbol;Acc:MGI:3030395]	198.709	74.8212	0.376536	-1.40914		*
M200009407	NM_020332	Ank	2.65505	progressive ankylosis [Source:MarkerSymbol;Acc:MGI:3045421]	325.212	122.488	0.376641	-1.40874		*
M300002260	NM_015763	Lpin1	2.65302	lipin 1 [Source:MarkerSymbol;Acc:MGI:1891340]	221.332	83.4266	0.376929	-1.40764		*
M200006133	NM_027096;NM_028802	Prei4	2.65009	preimplantation protein 4 [Source:MarkerSymbol;Acc:MGI:104898]	449.918	169.774	0.377345	-1.40604		*
M400004365	NM_010741	Ly6c	2.6472	lymphocyte antigen 6 complex, locus C [Source:MarkerSymbol;Acc:MGI:96882]	379.328	143.294	0.377757	-1.40447		*
M200002424	NM_026582	Gpr177	2.57563	G protein-coupled receptor 177 [Source:MarkerSymbol;Acc:MGI:1915401]	104.317	40.5016	0.388254	-1.36493		*
M300000710	NM_026444	Cs	2.56023	citrate synthase [Source:MarkerSymbol;Acc:MGI:88529]	995.182	388.708	0.39059	-1.35627		*
M200001646	NM_009415	Tpi1	2.55963	triosephosphate isomerase 1 [Source:MarkerSymbol;Acc:MGI:98797]	3848.25	1503.44	0.390682	-1.35593		*
M300003688	-	Hbb-b1	2.54152	hemoglobin, beta adult major chain [Source:MarkerSymbol;Acc:MGI:96021]	22000.5	8656.41	0.393465	-1.34569		*
M200004094	NM_007874	Reep5	2.51929	receptor accessory protein 5 [Source:MarkerSymbol;Acc:MGI:1270152]	220.084	87.3595	0.396937	-1.33302		*
M300002207	NM_024226;NM_194051;NM_194052;NM_194053;NM_194054	Rtn4	2.51529	reticulon 4 [Source:MarkerSymbol;Acc:MGI:1915835]	3992.46	1587.27	0.397568	-1.33073		*
M300008186	NM_011992	Rcn2	2.51191	reticulocalbin 2 [Source:MarkerSymbol;Acc:MGI:1349765]	191.908	76.3994	0.398104	-1.32878		*
M300002482	-	Fkbp3	2.50367	FK506 binding protein 3 [Source:MarkerSymbol;Acc:MGI:1353460]	743.283	296.877	0.399413	-1.32405		*
M200014693	NM_146001	Hip1	2.48693	huntingtin interacting protein 1 [Source:MarkerSymbol;Acc:MGI:1099804]	125.451	50.4439	0.402102	-1.31437		*
M400012256	NM_172950	Lpin1	2.46971	lipin 1 [Source:MarkerSymbol;Acc:MGI:1891340]	172.188	69.72	0.404906	-1.30434		*
M200006537	NM_025275	X83328	2.4659	EST X83328 [Source:MarkerSymbol;Acc:MGI:104837]	188.035	76.254	0.405531	-1.30212		*
M400006379	NM_008649	Mup5	2.4465	major urinary protein 5 [Source:MarkerSymbol;Acc:MGI:104974]	39734	16241.1	0.408747	-1.29072		*
M400000164	NM_011696	Vdac3	2.43725	voltage-dependent anion channel 3 [Source:MarkerSymbol;Acc:MGI:106922]	2568.78	1053.97	0.410298	-1.28526		*
M400010795	NM_008084;NM_008084;NM_008084;NM_008084;NM_008084	Gapdh	2.41459	glyceraldehyde-3-phosphate dehydrogenase [Source:MarkerSymbol;Acc:MGI:95640]	7598.17	3146.78	0.414149	-1.27178		*
M200006096	NM_025918	Ccdc43	2.40499	coiled-coil domain containing 43 [Source:MarkerSymbol;Acc:MGI:1289318]	177.141	73.6558	0.415802	-1.26603		*
M400000061	-	Adprh	2.40149	ADP-ribosylarginine hydrolase [Source:MarkerSymbol;Acc:MGI:1098234]	114.253	47.5759	0.416408	-1.26393		*
M400012215	NM_172205	Sbsn	2.40002	suprabasin [Source:MarkerSymbol;Acc:MGI:2446326]	142.089	59.2033	0.416663	-1.26305		*
M200001767	NM_007743	Col1a2	2.39407	procollagen, type I, alpha 2 [Source:MarkerSymbol;Acc:MGI:88468]	105.585	44.1027	0.417699	-1.25946		*
M200006044	NM_013749	Tnfrsf12a	2.39125	tumor necrosis factor receptor superfamily, member 12a [Source:MarkerSymbol;Acc:MGI:1351484]	182.506	76.3226	0.418192	-1.25776		*
M200005139	NM_025331	Gng11	2.38548	guanine nucleotide binding protein (G protein), gamma 11 [Source:MarkerSymbol;Acc:MGI:1913316]	267.384	112.088	0.419203	-1.25428		*
M400001060	-	Zfp364	2.38052	zinc finger protein 364 [Source:MarkerSymbol;Acc:MGI:1915095]	375.862	157.891	0.420076	-1.25128		*
M400008462	-	-	2.37993	similar to Glyceraldehyde-3-phosphate dehydrogenase (GAPDH) (LOC667802), mRNA [Source:RefSeq_dna;Acc:XR_002080]	2434.09	1022.76	0.42018	-1.25092		*
M400009819	-	Gapdh	2.3792	glyceraldehyde-3-phosphate dehydrogenase [Source:MarkerSymbol;Acc:MGI:95640]	7163.17	3010.75	0.420309	-1.25048		*
M200004486	NM_007563	Bpgm	2.37747	2,3-bisphosphoglycerate mutase [Source:MarkerSymbol;Acc:MGI:1098242]	362.09	152.301	0.420616	-1.24942		*
M200014183	-	Thap3	2.36453	THAP domain containing, apoptosis associated protein 3 [Source:MarkerSymbol;Acc:MGI:1917126]	111.403	47.1141	0.422917	-1.24155		*
M200001184	NM_009255	Serpine2	2.36388	serine (or cysteine) peptidase inhibitor, clade E, member 2 [Source:MarkerSymbol;Acc:MGI:101780]	177.051	74.8983	0.423033	-1.24116		*
M200015930	NM_028360	Ttc19	2.34837	tetratricopeptide repeat domain 19 [Source:MarkerSymbol;Acc:MGI:1920045]	123.879	52.7514	0.425828	-1.23166		*
M200003352	NM_008323	Idh3g	2.33884	isocitrate dehydrogenase 3 (NAD+), gamma [Source:MarkerSymbol;Acc:MGI:1099463]	1603.83	685.736	0.427563	-1.22579		*
M200016372	NM_027126	Hfe2	2.33623	hemochromatosis type 2 (juvenile) (human homolog) [Source:MarkerSymbol;Acc:MGI:1916835]	313.136	134.035	0.42804	-1.22418		*
M200005845	NM_023229	Fastk	2.3202	Fas-activated serine/threonine kinase [Source:MarkerSymbol;Acc:MGI:1913837]	147.522	63.5815	0.430997	-1.21425		*
M300006691	NM_009722	Atp2a2	2.31663	ATPase, Ca++ transporting, cardiac muscle, slow twitch 2 [Source:MarkerSymbol;Acc:MGI:88110]	961.604	415.088	0.431661	-1.21203		*
M300000499	NM_010360	Gstm5	2.29025	glutathione S-transferase, mu 5 [Source:MarkerSymbol;Acc:MGI:1309466]	385.136	168.163	0.436633	-1.19551		*
M200001395	NM_011694	Vdac1	2.26301	voltage-dependent anion channel 1 [Source:MarkerSymbol;Acc:MGI:106919]	1677.1	741.093	0.44189	-1.17824		*
M200002499	NM_011977	Slc27a1	2.26264	solute carrier family 27 (fatty acid transporter), member 1 [Source:MarkerSymbol;Acc:MGI:1347098]	118.137	52.212	0.441961	-1.17801		*
M300006455	NM_172990	Pank4	2.25894	pantothenate kinase 4 [Source:MarkerSymbol;Acc:MGI:2387466]	184.117	81.5058	0.442686	-1.17564		*
M200016029	NM_013723	Podxl	2.25758	podocalyxin-like [Source:MarkerSymbol;Acc:MGI:1351317]	101.158	44.8082	0.442953	-1.17477		*
M200004380	NM_028132	Pgm2	2.23973	phosphoglucomutase 2 [Source:MarkerSymbol;Acc:MGI:97565]	6235.72	2784.13	0.446482	-1.16333		*
M400002100	NM_181796	GSTP2_MOUSE	2.23851	Glutathione S-transferase P 2 (EC 2.5.1.18) (GST YF-YF) (GST-piA) (GST class-pi) (Gst P2). [Source:Uniprot/SWISSPROT;Acc:P46425]	1945.08	868.916	0.446726	-1.16254		*
M200009777	NM_080633	Aco2	2.23562	aconitase 2, mitochondrial [Source:MarkerSymbol;Acc:MGI:87880]	2094.05	936.677	0.447304	-1.16067		*
M300002162	NM_009458	Ube2b	2.2335	ubiquitin-conjugating enzyme E2B, RAD6 homology (S. cerevisiae) [Source:MarkerSymbol;Acc:MGI:102944]	830.371	371.78	0.447728	-1.15931		*
M200005428	NM_024176	Drap1	2.21939	Dr1 associated protein 1 (negative cofactor 2 alpha) [Source:MarkerSymbol;Acc:MGI:1913806]	522.314	235.341	0.450574	-1.15016		*
M400000535	-	Ppp2r2a	2.20908	protein phosphatase 2 (formerly 2A), regulatory subunit B (PR 52), alpha isoform [Source:MarkerSymbol;Acc:MGI:1919228]	184.279	83.4187	0.452677	-1.14345		*
M300007278	NM_172310	Tm2d3	2.20154	threonyl-tRNA synthetase-like 2 [Source:MarkerSymbol;Acc:MGI:2444486]	100.753	45.7647	0.454228	-1.13851		*
M300017926	-	Hspb1	2.19857	heat shock protein 1 [Source:MarkerSymbol;Acc:MGI:96240]	2054.95	934.678	0.454841	-1.13657		*
M400009108	-	Gstp1	2.19066	glutathione S-transferase, pi 1 [Source:MarkerSymbol;Acc:MGI:95865]	7731.19	3529.15	0.456483	-1.13137		*
M400011561	NM_026406	Zfp364	2.1866	zinc finger protein 364 [Source:MarkerSymbol;Acc:MGI:1915095]	619.463	283.299	0.45733	-1.12869		*
M400008432	NM_147026	Olfr532	2.18597	olfactory receptor 532 [Source:MarkerSymbol;Acc:MGI:3030366]	177.612	81.2508	0.457463	-1.12827		*
M400009762	-	Gapdh	2.17823	glyceraldehyde-3-phosphate dehydrogenase [Source:MarkerSymbol;Acc:MGI:95640]	4730.23	2171.59	0.459088	-1.12316		*
M400006612	NM_019920	Map2k1ip1	2.17659	mitogen-activated protein kinase kinase 1 interacting protein 1 [Source:MarkerSymbol;Acc:MGI:1929467]	178.127	81.8376	0.459435	-1.12207		*
M300005950	NM_008847	Pip5k1b	2.17307	phosphatidylinositol-4-phosphate 5-kinase, type 1 beta [Source:MarkerSymbol;Acc:MGI:107929]	103.364	47.566	0.460178	-1.11974		*
M400006987	XM_358200;XM_488413	-	2.17173	similar to Glyceraldehyde-3-phosphate dehydrogenase (GAPDH) (LOC668997), mRNA [Source:RefSeq_dna;Acc:XR_002284]	6381.66	2938.51	0.460462	-1.11885		*
M200002183	NM_009686	Apbb2	2.17109	amyloid beta (A4) precursor protein-binding, family B, member 2 [Source:MarkerSymbol;Acc:MGI:108405]	210.936	97.1568	0.460599	-1.11842		*
M300001050	NM_026065	D10Ertd322e	2.16681	Mitochondrial 28S ribosomal protein S32, mitochondrial precursor (S32mt) (MRP-S32). [Source:Uniprot/SWISSPROT;Acc:Q9CPV3]	2310.08	1066.12	0.461508	-1.11557		*
M300006509	XM_132086	Rab28	2.16498	RAB28, member RAS oncogene family [Source:MarkerSymbol;Acc:MGI:1917285]	503.409	232.524	0.461898	-1.11435		*
M200001383	NM_007604	Capza2	2.1639	capping protein (actin filament) muscle Z-line, alpha 2 [Source:MarkerSymbol;Acc:MGI:106222]	822.956	380.311	0.462128	-1.11364		*
M200005970	NM_013863	Bag3	2.14755	Bcl2-associated athanogene 3 [Source:MarkerSymbol;Acc:MGI:1352493]	258.784	120.502	0.465647	-1.10269		*
M300011640	NM_177242	Pptc7	2.13954	PTC7 protein phosphatase homolog (S. cerevisiae) [Source:MarkerSymbol;Acc:MGI:2444593]	100.628	47.0327	0.467391	-1.0973		*
M400010654	-	Ppp1r14b	2.13198	protein phosphatase 1, regulatory (inhibitor) subunit 14B [Source:MarkerSymbol;Acc:MGI:107682]	168.396	78.9858	0.469048	-1.09219		*
M200014587	NM_008045	Fshb	2.12857	follicle stimulating hormone beta [Source:MarkerSymbol;Acc:MGI:95582]	5194.65	2440.45	0.4698	-1.08988		*
M200003724	NM_026859	Maf1	2.11305	MAF1 homolog (S. cerevisiae) [Source:MarkerSymbol;Acc:MGI:1916127]	176.21	83.3911	0.473249	-1.07933		*
M300004439	NM_019718	Arl3	2.10733	ADP-ribosylation factor-like 3 [Source:MarkerSymbol;Acc:MGI:1929699]	250.77	118.999	0.474534	-1.07542		*
M200001737	NM_007653	Cd63	2.10627	Cd63 antigen [Source:MarkerSymbol;Acc:MGI:99529]	288.54	136.991	0.474772	-1.07469		*
M200006116	NM_025369	Sgk3	2.10368	serum/glucocorticoid regulated kinase 3 [Source:MarkerSymbol;Acc:MGI:2182368]	699.624	332.571	0.475357	-1.07292		*
M200014023	NM_027402	Fndc5	2.09589	fibronectin type III domain containing 5 [Source:MarkerSymbol;Acc:MGI:1917614]	209.594	100.002	0.477125	-1.06756		*
M300006171	NM_010329	Pdpn	2.08646	podoplanin [Source:MarkerSymbol;Acc:MGI:103098]	134.868	64.6399	0.479281	-1.06106		*
M300016875	NM_138741	Sdpr	2.0861	serum deprivation response [Source:MarkerSymbol;Acc:MGI:99513]	246.184	118.011	0.479363	-1.06081		*
M400007676	XM_484732	EG433184	2.0759	similar to Glyceraldehyde-3-phosphate dehydrogenase (GAPDH) (LOC672308), mRNA [Source:RefSeq_dna;Acc:XR_003802]	7187.15	3462.19	0.481719	-1.05374		*
M200003311	NM_010887	Ndufs4	2.06257	NADH dehydrogenase (ubiquinone) Fe-S protein 4 [Source:MarkerSymbol;Acc:MGI:1343135]	2377.09	1152.49	0.484832	-1.04444		*
M200007506	XM_484487	Apol6	2.05561	apolipoprotein L, 6 [Source:MarkerSymbol;Acc:MGI:1919189]	156.262	76.0176	0.486474	-1.03957		*
M200004942	NM_026068	Med31	2.04828	mediator of RNA polymerase II transcription, subunit 31 homolog (yeast) [Source:MarkerSymbol;Acc:MGI:1914529]	231.149	112.85	0.488214	-1.03441		*
M300007762	NM_011130	Polb	2.03647	polymerase (DNA directed), beta [Source:MarkerSymbol;Acc:MGI:97740]	281.257	138.11	0.491045	-1.02607		*
M200006154	NM_138954	Rfpl4	2.03257	ret finger protein-like 4 [Source:MarkerSymbol;Acc:MGI:2149590]	331.241	162.967	0.491988	-1.0233		*
M200008430	NM_019983	Rabgef1	2.0315	RAB guanine nucleotide exchange factor (GEF) 1 [Source:MarkerSymbol;Acc:MGI:1929459]	103.88	51.1347	0.492246	-1.02255		*
M200005740	NM_025551	Ndufa12	2.02354	NADH dehydrogenase (ubiquinone) 1 alpha subcomplex, 12 [Source:MarkerSymbol;Acc:MGI:1913664]	4156.83	2054.24	0.494184	-1.01688		*
M300003107	NM_175341;NM_207515	Mbnl2	2.02024	muscleblind-like 2 [Source:MarkerSymbol;Acc:MGI:2145597]	153.61	76.0357	0.494991	-1.01453		*
M300000296	-	Cd320	2.01322	CD320 antigen [Source:MarkerSymbol;Acc:MGI:1860083]	107.37	53.3326	0.496716	-1.00951		*
M400000660	NM_008220	Hbb-b1	2.01068	hemoglobin, beta adult major chain [Source:MarkerSymbol;Acc:MGI:96021]	5418.08	2694.65	0.497345	-1.00768		*

## Sheet: A1 Path-Up
Supple Tanle 8: Pathway Analysis Down-regulation
Up-regulation in NC-Control than HFHSD-Cont
MAPP Name	Number Changed	Number Measured	Number On MAPP	Percent Changed	Percent Present	Z Score	PermuteP	AdjustedP
Mm_Striated_Muscle_Contraction_WP216_33380	22	37	45	59.4595	82.2222	11.9	0	0
Mm_Steroid_Biosynthesis_WP55_34368	6	13	24	46.1538	54.1667	5.226	0	0.021
Mm_Glucocorticoid_Mineralcorticoid_Metabolism_WP495_33388	6	13	26	46.1538	50	5.226	0	0.021
Mm_C21_Steroid_hormone_metabolism	5	11	11	45.4545	100	4.718	0.001	0.091
Mm_Glycolysis_Gluconeogenesis	10	41	44	24.3902	93.1818	4.048	0.003	0.184
Mm_Glycogen_Metabolism_WP317_35726	8	31	40	25.8065	77.5	3.813	0.002	0.361
Mm_Inflammatory_Response_Pathway_WP458_32109	7	28	30	25	93.3333	3.461	0.006	0.492
Mm_Diurnally_regulated_genes_with_circadian_orthologs_WP1268_32865	8	41	48	19.5122	85.4167	2.867	0.013	0.835
Mm_Circadian_Exercise_WP544_33686	8	42	49	19.0476	85.7143	2.789	0.014	0.854
Mm_Pentose_phosphate_pathway	4	15	32	26.6667	46.875	2.772	0.024	0.863
Mm_TCA_Cycle_WP434_32430	6	28	40	21.4286	70	2.748	0.022	0.872
Mm_Glycolysis_and_Gluconeogenesis_WP157_34413	7	36	59	19.4444	61.017	2.67	0.023	0.922
Mm_Fructose_and_mannose_metabolism	6	30	31	20	96.7742	2.55	0.031	0.954
Mm_MAPK_signaling_pathway_WP493_35660	19	147	161	12.9252	91.3043	2.445	0.018	0.969
Mm_Endochondral_Ossification_WP1270_32869	9	56	64	16.0714	87.5	2.383	0.024	0.971
Mm_G1_to_S_cell_cycle_control_WP413_35821	9	58	62	15.5172	93.5484	2.266	0.024	0.994
Mm_Sterol_biosynthesis	3	12	12	25	100	2.261	0.058	0.994
Mm_Androgen_and_estrogen_metabolism	5	27	28	18.5185	96.4286	2.128	0.047	1
Mm_Keap1-Nrf2_WP1245_32699	3	13	16	23.0769	81.25	2.093	0.07	1
Mm_Citrate_cycle_TCA_cycle_	3	13	14	23.0769	92.8571	2.093	0.079	1
Mm_Galactose_metabolism	4	20	20	20	100	2.079	0.054	1
Mm_Focal_Adhesion_WP85_35638	20	177	191	11.2994	92.6702	1.862	0.081	1
Mm_methylation_WP1247_31852	2	8	14	25	57.1429	1.845	0.118	1
Mm_Myometrial_Relaxation_and_Contraction_Pathways_WP385_35258	17	147	161	11.5646	91.3043	1.813	0.091	1
Mm_Urea_cycle_and_metabolism_of_amino_groups	3	15	37	20	40.5405	1.8	0.103	1
Mm_p38_MAPK_Signaling_Pathway_(BioCarta)_WP350_35698	5	32	34	15.625	94.1176	1.7	0.118	1
Mm_Terpenoid_biosynthesis	1	3	3	33.3333	100	1.672	0.203	1
Mm_Pentose_and_glucuronate_interconversions	2	10	10	20	100	1.468	0.177	1
Mm_Urea_cycle_and_metabolism_of_amino_groups_WP426_21578	3	18	20	16.6667	90	1.439	0.164	1
Mm_Prostaglandin_pathway_WP1439_35870	1	4	6	25	66.6667	1.304	0.25	1
Mm_Polyol_pathway_WP1265_32726	1	4	11	25	36.3636	1.304	0.281	1
Mm_IL-6_signaling_Pathway_WP387_34384	10	90	99	11.1111	90.9091	1.244	0.242	1
Mm_Prostaglandin_Synthesis_and_Regulation_WP374_33046	4	31	40	12.9032	77.5	1.101	0.298	1
Mm_Alanine_and_aspartate_metabolism	2	13	42	15.3846	30.9524	1.048	0.242	1
Mm_Nitrogen_metabolism	2	13	14	15.3846	92.8571	1.048	0.27	1
Mm_Reductive_carboxylate_cycle_CO2_fixation_	1	5	5	20	100	1.038	0.314	1
Mm_Synthesis_and_Degradation_of_Ketone_Bodies_WP543_35390	1	5	7	20	71.4286	1.038	0.319	1
Mm_Taurine_and_hypotaurine_metabolism	1	5	5	20	100	1.038	0.324	1
Mm_Senescence_and_Autophagy_WP1267_34383	6	53	59	11.3208	89.8305	1.008	0.449	1
Mm_Adipogenesis_WP447_35353	12	121	132	9.91736	91.6667	0.947	0.402	1
Mm_Cholesterol_Biosynthesis_WP103_35136	2	14	29	14.2857	48.2759	0.933	0.62	1
Mm_Oxidative_Stress_WP412_33386	3	24	29	12.5	82.7586	0.894	0.419	1
Mm_Carbon_fixation	2	15	29	13.3333	51.7241	0.827	0.637	1
Mm_Pyrimidine_metabolism	5	46	51	10.8696	90.1961	0.823	0.573	1
Mm_Pyruvate_metabolism	3	26	79	11.5385	32.9114	0.745	0.397	1
Mm_Phosphatidylinositol_signaling_system	6	59	63	10.1695	93.6508	0.729	0.612	1
Mm_Arginine_and_proline_metabolism	4	37	39	10.8108	94.8718	0.723	0.515	1
Mm_DNA_Replication_WP150_35196	4	37	46	10.8108	80.4348	0.723	0.532	1
Mm_Matrix_Metalloproteinases_WP441_35331	3	27	29	11.1111	93.1034	0.676	0.737	1
Mm_Id_Signaling_Pathway_WP512_35747	5	49	52	10.2041	94.2308	0.673	0.582	1
Mm_Fluorene_degradation	1	7	7	14.2857	100	0.659	1	1
Mm_Osteoblast_WP238_32997	1	7	12	14.2857	58.3333	0.659	1	1
Mm_Glyoxylate_and_dicarboxylate_metabolism	1	7	7	14.2857	100	0.659	1	1
Mm_Acetylcholine_Synthesis_WP175_35060	1	7	17	14.2857	41.1765	0.659	1	1
Mm_Phenylalanine_tyrosine_and_tryptophan_biosynthesis	1	7	34	14.2857	20.5882	0.659	1	1
Mm_Eicosanoid_Synthesis_WP318_35469	2	18	33	11.1111	54.5455	0.551	0.637	1
Mm_Ganglioside_biosynthesis	2	18	20	11.1111	90	0.551	0.654	1
Mm_D_Arginine_and_D_ornithine_metabolism	1	8	15	12.5	53.3333	0.515	1	1
Mm_ACE_Inhibitor_Pathway_WP396_35050	1	8	12	12.5	66.6667	0.515	1	1
Mm_Electron_Transport_Chain_WP295_35239	7	77	113	9.09091	68.1416	0.476	0.66	1
Mm_Statin_Pathway(PharmGKB)_WP1_35542	2	19	23	10.5263	82.6087	0.47	0.615	1
Mm_EGFR1_Signaling_Pathway_WP572_35717	14	164	176	8.53659	93.1818	0.43	0.75	1
Mm_EBV_LMP1_signaling_WP1243_32700	2	20	22	10	90.9091	0.394	1	1
Mm_NLR_proteins_WP1256_34370	1	9	9	11.1111	100	0.389	1	1
Mm_Selenium_metabolism-Selenoproteins_WP108_28130	3	32	48	9.375	66.6667	0.366	0.742	1
Mm_Integrin-mediated_cell_adhesion_WP6_35605	8	93	99	8.60215	93.9394	0.345	0.836	1
Mm_Globoside_metabolism	2	21	21	9.52381	100	0.321	1	1
Mm_Triacylglyceride_Synthesis_WP386_21490	2	21	22	9.52381	95.4545	0.321	1	1
Mm_Estrogen_metabolism_WP1264_32871	1	10	28	10	35.7143	0.278	1	1
Mm_Irinotecan_Pathway_WP475_35498	1	10	12	10	83.3333	0.278	1	1
Mm_Signal_Transduction_of_S1P_Receptor_WP57_33389	2	22	22	9.09091	100	0.253	1	1
Mm_Insulin_Signaling_WP65_33395	12	147	159	8.16327	92.4528	0.233	0.891	1
Mm_Homologous_recombination_WP1258_35588	1	11	13	9.09091	84.6154	0.178	1	1
Mm_Purine_metabolism	7	86	93	8.13954	92.4731	0.168	1	1
Mm_Nuclear_Receptors_WP509_35767	3	36	38	8.33333	94.7368	0.152	1	1
Mm_cytochrome_P450_WP1274_34430	3	36	48	8.33333	75	0.152	1	1
Mm_FAS_pathway_and_Stress_induction_of_HSP_regulation_WP571_35565	3	37	40	8.10811	92.5	0.102	1	1
Mm_Flavonoids_stilbene_and_lignin_biosynthesis	1	12	46	8.33333	26.087	0.087	1	1
Mm_Alanine_and_aspartate_metabolism_WP240_33672	1	12	40	8.33333	30	0.087	1	1
Mm_Fatty_Acid_Beta_Oxidation_1_WP221_21143	2	25	27	8	92.5926	0.064	1	1
Mm_Calcium_Regulation_in_the_Cardiac_Cell_WP553_35443	11	141	153	7.80142	92.1569	0.063	1	1
Mm_Retinol_metabolism_(BiGCaT,_NuGO)_WP1259_33049	3	38	40	7.89474	95	0.054	1	1
Mm_beta_Alanine_metabolism	1	13	14	7.69231	92.8571	0.004	1	1
Mm_Glutamate_metabolism	1	13	13	7.69231	100	0.004	1	1
Mm_Ascorbate_and_aldarate_metabolism	1	13	13	7.69231	100	0.004	1	1
Mm_Biogenic_Amine_Synthesis_WP522_35167	1	13	32	7.69231	40.625	0.004	1	1
Mm_Cell_cycle_WP190_35363	6	80	88	7.5	90.9091	-0.055	1	1
Mm_O_Glycans_biosynthesis	1	14	14	7.14286	100	-0.073	1	1
Mm_MAPK_Cascade_WP251_35459	2	28	31	7.14286	90.3226	-0.104	1	1
Mm_Wnt_Signaling_Pathway_WP403_35124	4	56	60	7.14286	93.3333	-0.147	1	1
Mm_Ovarian_Infertility_Genes_WP273_32715	2	29	31	6.89655	93.5484	-0.156	1	1
Mm_Androgen_Receptor_Signaling_Pathway_WP252_35669	7	97	113	7.2165	85.8407	-0.167	1	1
Mm_Oxidative_phosphorylation_WP1248_33041	3	43	64	6.97674	67.1875	-0.17	1	1
Mm_Type_II_interferon_signaling_(IFNG)_WP1253_34425	2	30	34	6.66667	88.2353	-0.206	1	1
Mm_Glycerolipid_metabolism	5	72	74	6.94444	97.2973	-0.231	0.839	1
Mm_Hypertrophy_Model_WP202_32968	1	17	20	5.88235	85	-0.277	1	1
Mm_TGF_Beta_Signaling_Pathway_WP113_31754	3	46	52	6.52174	88.4615	-0.293	0.772	1
Mm_Fatty_Acid_Beta_Oxidation_WP1269_34394	2	32	41	6.25	78.0488	-0.302	1	1
Mm_Toll_Like_Receptor_signaling_WP88_33544	2	32	33	6.25	96.9697	-0.302	1	1
Mm_Glutathione_metabolism	1	18	23	5.55556	78.2609	-0.337	1	1
Mm_Leptin_Insulin_Overlap_WP578_32155	1	18	19	5.55556	94.7368	-0.337	1	1
Mm_G13_Signaling_Pathway_WP298_35413	2	34	38	5.88235	89.4737	-0.392	0.763	1
Mm_Glycine_serine_and_threonine_metabolism	1	19	21	5.26316	90.4762	-0.394	1	1
Mm_Nucleotide_Metabolism_WP87_33534	1	19	35	5.26316	54.2857	-0.394	1	1
Mm_Regulation_of_Actin_Cytoskeleton_WP523_34401	9	133	151	6.76692	88.0795	-0.395	0.741	1
Mm_Alkaloid_biosynthesis_II	0	2	2	0	100	-0.407	1	1
Mm_Cyanoamino_acid_metabolism	0	2	2	0	100	-0.407	1	1
Mm_miR-1_in_cardiac_development_WP608_32165	0	2	5	0	40	-0.407	1	1
Mm_amino_acid_conjugation_of_benzoic_acid_WP1252_31857	0	2	11	0	18.1818	-0.407	1	1
Mm_Wnt_Signaling_Pathway_and_Pluripotency_WP723_34411	6	92	97	6.52174	94.8454	-0.416	0.713	1
Mm_Alpha6-Beta4_Integrin_Signaling_Pathway_WP488_35653	4	64	67	6.25	95.5224	-0.428	0.823	1
Mm_Thiamine_metabolism	0	3	16	0	18.75	-0.499	1	1
Mm_Synthesis_and_degradation_of_ketone_bodies	0	3	3	0	100	-0.499	1	1
Mm_Arachidonate_Epoxygenase_Epoxide_Hydrolase_WP1250_31855	0	3	12	0	25	-0.499	1	1
Mm_Streptomycin_biosynthesis	0	3	3	0	100	-0.499	1	1
Mm_Vitamin_B6_metabolism	0	3	4	0	75	-0.499	1	1
Mm_metapathway_biotransformation_WP1251_34408	8	125	143	6.4	87.4126	-0.539	0.645	1
Mm_Fatty_Acid_Biosynthesis_WP336_32876	1	22	24	4.54545	91.6667	-0.551	0.702	1
Mm_Hedgehog_Signaling_Pathway_WP116_35737	1	22	22	4.54545	100	-0.551	0.724	1
Mm_2_4_Dichlorobenzoate_degradation	0	4	4	0	100	-0.576	1	1
Mm_Sulfur_metabolism	0	4	30	0	13.3333	-0.576	1	1
Mm_Valine_leucine_and_isoleucine_biosynthesis	0	4	16	0	25	-0.576	1	1
Mm_Histone_modifications_WP300_32038	0	4	5	0	80	-0.576	1	1
Mm_1_4_Dichlorobenzene_degradation	0	4	4	0	100	-0.576	1	1
Mm_Aminosugars_metabolism	1	23	24	4.34783	95.8333	-0.599	0.701	1
Mm_Fatty_Acid_Beta_Oxidation_2_WP82_20851	0	5	6	0	83.3333	-0.644	1	1
Mm_Biotin_metabolism	0	5	6	0	83.3333	-0.644	1	1
Mm_Benzoate_degradation_via_hydroxylation	0	5	5	0	100	-0.644	1	1
Mm_Cysteine_metabolism	0	5	7	0	71.4286	-0.644	1	1
Mm_CAR_RET_Metabolism	0	5	40	0	12.5	-0.644	1	1
Mm_Aflatoxin_B1_metabolism_WP1262_35017	0	5	11	0	45.4545	-0.644	1	1
Mm_Fatty_acid_biosynthesis_path_2_	0	5	5	0	100	-0.644	1	1
Mm_Prostaglandin_and_leukotriene_metabolism	1	24	25	4.16667	96	-0.646	0.729	1
Mm_EPO_Receptor_Signaling_WP1249_35097	1	24	26	4.16667	92.3077	-0.646	0.733	1
Mm_IL-7_Signaling_Pathway_WP297_30853	2	41	44	4.87805	93.1818	-0.674	0.605	1
Mm_Mismatch_repair_WP1257_35190	0	6	9	0	66.6667	-0.706	1	1
Mm_Alkaloid_biosynthesis_I	0	6	6	0	100	-0.706	1	1
Mm_Lysine_biosynthesis	0	6	6	0	100	-0.706	1	1
Mm_Methionine_metabolism	0	6	8	0	75	-0.706	1	1
Mm_Tetrachloroethene_degradation	0	6	6	0	100	-0.706	1	1
Mm_Ethylbenzene_degradation	0	6	6	0	100	-0.706	1	1
Mm_Fatty_Acid_Omega_Oxidation_WP33_33384	0	6	7	0	85.7143	-0.706	1	1
Mm_Nucleotide_sugars_metabolism	0	6	33	0	18.1818	-0.706	1	1
Mm_Pentose_Phosphate_Pathway_WP63_33393	0	6	18	0	33.3333	-0.706	1	1
Mm_Starch_and_sucrose_metabolism	5	88	154	5.68182	57.1429	-0.707	0.561	1
Mm_Amino_Acid_metabolism_-_Sokolovic_WP662_32748	5	89	154	5.61798	57.7922	-0.734	0.555	1
Mm_Styrene_degradation	0	7	22	0	31.8182	-0.763	0.652	1
Mm_Riboflavin_metabolism	0	7	8	0	87.5	-0.763	0.664	1
Mm_Fatty_Acid_Beta_Oxidation_3_WP415_21556	0	7	8	0	87.5	-0.763	0.664	1
Mm_Glycosaminoglycan_degradation	0	7	14	0	50	-0.763	0.671	1
Mm_Aminophosphonate_metabolism	0	7	7	0	100	-0.763	0.676	1
Mm_Delta-Notch_Signaling_Pathway_WP265_35709	4	75	84	5.33333	89.2857	-0.766	0.532	1
Mm_Non-homologous_end_joining_WP1242_35403	0	8	8	0	100	-0.816	0.648	1
Mm_Phase_I,_non_P450_WP1255_33045	0	8	9	0	88.8889	-0.816	0.656	1
Mm_Methane_metabolism	0	8	8	0	100	-0.816	0.664	1
Mm_Butanoate_metabolism	1	28	69	3.57143	40.5797	-0.817	0.518	1
Mm_Wnt_Signaling_Pathway_NetPath_WP539_35027	5	94	109	5.31915	86.2385	-0.865	0.463	1
Mm_Keratan_sulfate_biosynthesis	0	9	10	0	90	-0.865	0.626	1
Mm_Nitrobenzene_degradation	0	9	9	0	100	-0.865	0.632	1
Mm_Heme_Biosynthesis_WP18_35285	0	9	21	0	42.8571	-0.865	0.645	1
Mm_Ptf1a_related_regulatory_pathway_WP201_35872	0	9	14	0	64.2857	-0.865	0.65	1
Mm_neural_retinal_development_WP535_34375	0	9	9	0	100	-0.865	0.662	1
Mm_Nuclear_receptors_in_lipid_metabolism_and_toxicity_WP431_35675	1	30	40	3.33333	75	-0.895	0.521	1
Mm_Blood_group_glycolipid_biosynthesis_neolactoseries	0	10	10	0	100	-0.912	0.618	1
Mm_Pantothenate_and_CoA_biosynthesis	0	10	10	0	100	-0.912	0.628	1
Mm_Aminoacyl_tRNA_biosynthesis	0	10	10	0	100	-0.912	0.629	1
Mm_One_carbon_pool_by_folate	0	10	10	0	100	-0.912	0.637	1
Mm_Apoptosis_WP1254_35103	4	81	82	4.93827	98.7805	-0.931	0.415	1
Mm_Hypothetical_Network_for_Drug_Addiction_WP1246_34386	1	31	35	3.22581	88.5714	-0.932	0.531	1
Mm_Proteasome_Degradation_WP519_33047	2	49	60	4.08163	81.6667	-0.948	0.431	1
Mm_Blood_group_glycolipid_biosynthesis_lactoseries	0	11	11	0	100	-0.957	0.611	1
Mm_Leptin_and_adiponectin_WP683_33406	0	11	12	0	91.6667	-0.957	0.632	1
Mm_Apoptosis_Mechanisms_WP168_34410	4	82	83	4.87805	98.7952	-0.958	0.417	1
Mm_estrogen_signalling_WP1244_32708	3	66	76	4.54545	86.8421	-0.96	0.371	1
Mm_G_Protein_Signaling_Pathways_WP232_35313	4	83	95	4.81928	87.3684	-0.984	0.395	1
Mm_Selenoamino_acid_metabolism	0	12	26	0	46.1538	-0.999	0.614	1
Mm_Signaling_of_Hepatocyte_Growth_Factor_Receptor_WP193_33054	1	33	34	3.0303	97.0588	-1.005	0.364	1
Mm_Folate_biosynthesis	0	13	13	0	100	-1.04	0.616	1
Mm_Chondroitin_Heparan_sulfate_biosynthesis	0	14	29	0	48.2759	-1.08	0.399	1
Mm_Phospholipid_degradation	0	14	14	0	100	-1.08	0.404	1
Mm_Propanoate_metabolism	0	14	15	0	93.3333	-1.08	0.414	1
Mm_Porphyrin_and_chlorophyll_metabolism	0	14	15	0	93.3333	-1.08	0.426	1
Mm_Osteoclast_WP454_21636	0	14	18	0	77.7778	-1.08	0.427	1
Mm_Phenylalanine_metabolism	0	14	14	0	100	-1.08	0.431	1
Mm_Oxidative_Damage	1	36	42	2.77778	85.7143	-1.107	0.355	1
Mm_IL-4_signaling_Pathway_WP93_34389	2	55	61	3.63636	90.1639	-1.13	0.334	1
Mm_gamma_Hexachlorocyclohexane_degradation	1	37	39	2.7027	94.8718	-1.14	0.352	1
Mm_Glutathione_metabolism_WP164_34423	0	16	37	0	43.2432	-1.155	0.379	1
Mm_Complement_Activation,_Classical_Pathway_WP200_32694	0	16	18	0	88.8889	-1.155	0.384	1
Mm_Ubiquinone_biosynthesis	0	16	43	0	37.2093	-1.155	0.393	1
Mm_ESC_Pluripotency_Pathways_WP339_34812	5	106	112	4.71698	94.6429	-1.156	0.261	1
Mm_Notch_Signaling_Pathway_WP29_35611	1	38	47	2.63158	80.8511	-1.172	0.345	1
Mm_Eukaryotic_Transcription_Initiation_WP567_35533	1	38	41	2.63158	92.6829	-1.172	0.348	1
Mm_Apoptosis_Modulation_by_HSP70_WP166_32716	0	17	18	0	94.4444	-1.19	0.39	1
Mm_Mitochondrial_LC-Fatty_Acid_Beta-Oxidation_WP401_34420	0	17	19	0	89.4737	-1.19	0.406	1
Mm_Blood_Clotting_Cascade_WP460_35089	0	19	20	0	95	-1.259	0.374	1
Mm_Mitochondrial_Gene_Expression_WP1263_32981	0	19	23	0	82.6087	-1.259	0.38	1
Mm_selenium_WP1272_34380	0	19	87	0	21.8391	-1.259	0.389	1
Mm_Translation_Factors_WP307_34409	1	41	51	2.43902	80.3922	-1.264	0.256	1
Mm_Kit_Receptor_Signaling_Pathway_WP407_35754	2	61	67	3.27869	91.0448	-1.297	0.244	1
Mm_Tryptophan_metabolism_WP79_34424	1	43	45	2.32558	95.5556	-1.323	0.264	1
Mm_N_Glycans_biosynthesis	0	22	22	0	100	-1.355	0.24	1
Mm_IL-9_Signaling_Pathway_WP10_32482	0	22	24	0	91.6667	-1.355	0.245	1
Mm_Benzoate_degradation_via_CoA_ligation	3	82	86	3.65854	95.3488	-1.378	0.22	1
Mm_Cytokines_and_Inflammatory_Response_(BioCarta)_WP222_35248	0	23	29	0	79.3103	-1.385	0.266	1
Mm_IL-5_Signaling_Pathway_WP151_34416	2	65	69	3.07692	94.2029	-1.402	0.237	1
Mm_Histidine_metabolism	0	25	25	0	100	-1.445	0.255	1
Mm_Bile_acid_biosynthesis	0	25	26	0	96.1539	-1.445	0.261	1
Mm_Cytoplasmic_Ribosomal_Proteins_WP163_34552	1	49	80	2.04082	61.25	-1.489	0.168	1
Mm_Valine_leucine_and_isoleucine_degradation	0	28	28	0	100	-1.53	0.182	1
Mm_One_Carbon_Metabolism_WP435_34970	0	29	49	0	59.1837	-1.557	0.14	1
Mm_Tyrosine_metabolism	0	30	82	0	36.5854	-1.584	0.16	1
Mm_IL-3_Signaling_Pathway_WP373_35789	3	93	100	3.22581	93	-1.628	0.118	1
Mm_Lysine_degradation	0	33	36	0	91.6667	-1.662	0.116	1
Mm_Inositol_phosphate_metabolism	2	76	80	2.63158	95	-1.665	0.123	1
Mm_TNF-alpha_NF-kB_Signaling_Pathway_WP246_34428	7	165	184	4.24242	89.6739	-1.688	0.09	1
Mm_Nicotinate_and_nicotinamide_metabolism	2	79	86	2.53165	91.8605	-1.732	0.101	1
Mm_IL-1_Signaling_Pathway_WP37_35778	0	36	37	0	97.2973	-1.736	0.101	1
Mm_T_Cell_Receptor_Signaling_Pathway_WP480_34406	4	123	133	3.25203	92.4812	-1.869	0.081	1
Mm_Sphingoglycolipid_metabolism	2	86	98	2.32558	87.7551	-1.881	0.066	1
Mm_IL-2_Signaling_Pathway_WP450_35780	1	69	76	1.44928	90.7895	-1.958	0.068	1
Mm_Fatty_acid_metabolism	0	49	52	0	94.2308	-2.029	0.046	1
Mm_SIDS_Susceptibility_Pathways_WP1266_34399	0	57	65	0	87.6923	-2.191	0.029	0.999
Mm_Tryptophan_metabolism	0	58	100	0	58	-2.21	0.047	0.998
Mm_Complement_and_Coagulation_Cascades_KEGG_WP449_33690	0	59	63	0	93.6508	-2.229	0.021	0.997
Mm_B_Cell_Receptor_Signaling_Pathway_WP274_35701	4	145	156	2.75862	92.9487	-2.262	0.02	0.994
Mm_mRNA_processing_WP310_35230	11	378	550	2.91005	68.7273	-3.656	0	0.385

## Sheet: A1Path-down
Supple Tanle 9: Pathway Analysis Up-regulation
Down-regulation in NC-Control than HFHSD-Cont
MAPP Name	Number Changed	Number Measured	Number On MAPP	Percent Changed	Percent Present	Z Score	PermuteP	AdjustedP
Mm_gamma_Hexachlorocyclohexane_degradation	10	37	39	27.027	94.8718	5.998	0	0.015
Mm_Alkaloid_biosynthesis_I	3	6	6	50	100	4.939	0.004	0.085
Mm_cytochrome_P450_WP1274_34430	8	36	48	22.2222	75	4.613	0	0.135
Mm_Phenylalanine_tyrosine_and_tryptophan_biosynthesis	3	7	34	42.8571	20.5882	4.485	0.004	0.168
Mm_Urea_cycle_and_metabolism_of_amino_groups_WP426_21578	5	18	20	27.7778	90	4.317	0.001	0.185
Mm_Fatty_acid_metabolism	9	49	52	18.3673	94.2308	4.169	0.001	0.192
Mm_Tryptophan_metabolism	10	58	100	17.2414	58	4.153	0.002	0.192
Mm_Amino_Acid_metabolism_-_Sokolovic_WP662_32748	13	89	154	14.6067	57.7922	4.034	0	0.253
Mm_1_4_Dichlorobenzene_degradation	2	4	4	50	100	4.032	0.013	0.324
Mm_Urea_cycle_and_metabolism_of_amino_groups	4	15	37	26.6667	40.5405	3.745	0.004	0.4
Mm_Tryptophan_metabolism_WP79_34424	7	43	45	16.2791	95.5556	3.283	0.004	0.677
Mm_Androgen_and_estrogen_metabolism	5	27	28	18.5185	96.4286	3.121	0.02	0.704
Mm_Alanine_and_aspartate_metabolism_WP240_33672	3	12	40	25	30	3.089	0.019	0.807
Mm_Flavonoids_stilbene_and_lignin_biosynthesis	3	12	46	25	26.087	3.089	0.028	0.807
Mm_Alanine_and_aspartate_metabolism	3	13	42	23.0769	30.9524	2.903	0.021	0.877
Mm_Steroid_Biosynthesis_WP55_34368	3	13	24	23.0769	54.1667	2.903	0.027	0.877
Mm_Cyanoamino_acid_metabolism	1	2	2	50	100	2.85	0.095	0.922
Mm_Styrene_degradation	2	7	22	28.5714	31.8182	2.783	0.054	0.945
Mm_Phenylalanine_metabolism	3	14	14	21.4286	100	2.735	0.038	0.955
Mm_Methane_metabolism	2	8	8	25	100	2.521	0.063	0.988
Mm_methylation_WP1247_31852	2	8	14	25	57.1429	2.521	0.073	0.988
Mm_Nitrobenzene_degradation	2	9	9	22.2222	100	2.298	0.076	0.996
Mm_Ptf1a_related_regulatory_pathway_WP201_35872	2	9	14	22.2222	64.2857	2.298	0.087	0.996
Mm_Arginine_and_proline_metabolism	5	37	39	13.5135	94.8718	2.283	0.052	0.996
Mm_Leptin_Insulin_Overlap_WP578_32155	3	18	19	16.6667	94.7368	2.191	0.072	0.999
Mm_Statin_Pathway(PharmGKB)_WP1_35542	3	19	23	15.7895	82.6087	2.079	0.062	1
Mm_Nuclear_receptors_in_lipid_metabolism_and_toxicity_WP431_35675	4	30	40	13.3333	75	2.009	0.064	1
Mm_C21_Steroid_hormone_metabolism	2	11	11	18.1818	100	1.938	0.118	1
Mm_metapathway_biotransformation_WP1251_34408	11	125	143	8.8	87.4126	1.835	0.088	1
Mm_Sterol_biosynthesis	2	12	12	16.6667	100	1.788	0.135	1
Mm_Polyol_pathway_WP1265_32726	1	4	11	25	36.3636	1.781	0.178	1
Mm_Sulfur_metabolism	1	4	30	25	13.3333	1.781	0.179	1
Mm_Glucocorticoid_Mineralcorticoid_Metabolism_WP495_33388	2	13	26	15.3846	50	1.653	0.133	1
Mm_Glutamate_metabolism	2	13	13	15.3846	100	1.653	0.15	1
Mm_Glycolysis_and_Gluconeogenesis_WP157_34413	4	36	59	11.1111	61.017	1.6	0.129	1
Mm_Bile_acid_biosynthesis	3	25	26	12	96.1539	1.532	0.143	1
Mm_Fatty_acid_biosynthesis_path_2_	1	5	5	20	100	1.489	0.228	1
Mm_Taurine_and_hypotaurine_metabolism	1	5	5	20	100	1.489	0.23	1
Mm_CAR_RET_Metabolism	1	5	40	20	12.5	1.489	0.235	1
Mm_Cysteine_metabolism	1	5	7	20	71.4286	1.489	0.266	1
Mm_Pyruvate_metabolism	3	26	79	11.5385	32.9114	1.456	0.154	1
Mm_Complement_Activation,_Classical_Pathway_WP200_32694	2	16	18	12.5	88.8889	1.314	0.202	1
Mm_Ubiquinone_biosynthesis	2	16	43	12.5	37.2093	1.314	0.208	1
Mm_Glutathione_metabolism_WP164_34423	2	16	37	12.5	43.2432	1.314	0.213	1
Mm_IL-2_Signaling_Pathway_WP450_35780	6	69	76	8.69565	90.7895	1.314	0.256	1
Mm_IL-4_signaling_Pathway_WP93_34389	5	55	61	9.09091	90.1639	1.304	0.219	1
Mm_Myometrial_Relaxation_and_Contraction_Pathways_WP385_35258	11	147	161	7.48299	91.3043	1.263	0.245	1
Mm_Tyrosine_metabolism	3	30	82	10	36.5854	1.184	0.418	1
Mm_Ganglioside_biosynthesis	2	18	20	11.1111	90	1.129	0.233	1
Mm_Fluorene_degradation	1	7	7	14.2857	100	1.081	0.312	1
Mm_G13_Signaling_Pathway_WP298_35413	3	34	38	8.82353	89.4737	0.952	0.412	1
Mm_Id_Signaling_Pathway_WP512_35747	4	49	52	8.16327	94.2308	0.935	0.511	1
Mm_Regulation_of_Actin_Cytoskeleton_WP523_34401	9	133	151	6.76692	88.0795	0.821	0.429	1
Mm_Hedgehog_Signaling_Pathway_WP116_35737	2	22	22	9.09091	100	0.821	0.629	1
Mm_Signal_Transduction_of_S1P_Receptor_WP57_33389	2	22	22	9.09091	100	0.821	0.639	1
Mm_neural_retinal_development_WP535_34375	1	9	9	11.1111	100	0.797	0.409	1
Mm_Aminosugars_metabolism	2	23	24	8.69565	95.8333	0.754	0.628	1
Mm_Oxidative_Stress_WP412_33386	2	24	29	8.33333	82.7586	0.69	0.616	1
Mm_Prostaglandin_and_leukotriene_metabolism	2	24	25	8.33333	96	0.69	0.651	1
Mm_Pentose_and_glucuronate_interconversions	1	10	10	10	100	0.682	1	1
Mm_Pantothenate_and_CoA_biosynthesis	1	10	10	10	100	0.682	1	1
Mm_Estrogen_metabolism_WP1264_32871	1	10	28	10	35.7143	0.682	1	1
Mm_Calcium_Regulation_in_the_Cardiac_Cell_WP553_35443	9	141	153	6.38298	92.1569	0.637	0.579	1
Mm_Histidine_metabolism	2	25	25	8	100	0.629	0.645	1
Mm_IL-7_Signaling_Pathway_WP297_30853	3	41	44	7.31707	93.1818	0.61	0.725	1
Mm_Diurnally_regulated_genes_with_circadian_orthologs_WP1268_32865	3	41	48	7.31707	85.4167	0.61	0.733	1
Mm_Leptin_and_adiponectin_WP683_33406	1	11	12	9.09091	91.6667	0.58	1	1
Mm_Circadian_Exercise_WP544_33686	3	42	49	7.14286	85.7143	0.566	0.737	1
Mm_B_Cell_Receptor_Signaling_Pathway_WP274_35701	9	145	156	6.2069	92.9487	0.55	0.69	1
Mm_Selenoamino_acid_metabolism	1	12	26	8.33333	46.1538	0.487	1	1
Mm_Inflammatory_Response_Pathway_WP458_32109	2	28	30	7.14286	93.3333	0.461	0.684	1
Mm_Cell_cycle_WP190_35363	5	80	88	6.25	90.9091	0.422	0.786	1
Mm_Ascorbate_and_aldarate_metabolism	1	13	13	7.69231	100	0.403	1	1
Mm_beta_Alanine_metabolism	1	13	14	7.69231	92.8571	0.403	1	1
Mm_Folate_biosynthesis	1	13	13	7.69231	100	0.403	1	1
Mm_Biogenic_Amine_Synthesis_WP522_35167	1	13	32	7.69231	40.625	0.403	1	1
Mm_Citrate_cycle_TCA_cycle_	1	13	14	7.69231	92.8571	0.403	1	1
Mm_Alpha6-Beta4_Integrin_Signaling_Pathway_WP488_35653	4	64	67	6.25	95.5224	0.377	0.777	1
Mm_Cholesterol_Biosynthesis_WP103_35136	1	14	29	7.14286	48.2759	0.326	1	1
Mm_Propanoate_metabolism	1	14	15	7.14286	93.3333	0.326	1	1
Mm_Glycogen_Metabolism_WP317_35726	2	31	40	6.45161	77.5	0.312	1	1
Mm_Adipogenesis_WP447_35353	7	121	132	5.78512	91.6667	0.288	0.816	1
Mm_Carbon_fixation	1	15	29	6.66667	51.7241	0.254	1	1
Mm_T_Cell_Receptor_Signaling_Pathway_WP480_34406	7	123	133	5.69106	92.4812	0.243	0.838	1
Mm_Lysine_degradation	2	33	36	6.06061	91.6667	0.22	1	1
Mm_ESC_Pluripotency_Pathways_WP339_34812	6	106	112	5.66038	94.6429	0.211	1	1
Mm_EGFR1_Signaling_Pathway_WP572_35717	9	164	176	5.4878	93.1818	0.163	1	1
Mm_Senescence_and_Autophagy_WP1267_34383	3	53	59	5.66038	89.8305	0.148	1	1
Mm_Mitochondrial_LC-Fatty_Acid_Beta-Oxidation_WP401_34420	1	17	19	5.88235	89.4737	0.125	1	1
Mm_Hypertrophy_Model_WP202_32968	1	17	20	5.88235	85	0.125	1	1
Mm_Apoptosis_Modulation_by_HSP70_WP166_32716	1	17	18	5.88235	94.4444	0.125	1	1
Mm_IL-1_Signaling_Pathway_WP37_35778	2	36	37	5.55556	97.2973	0.093	1	1
Mm_IL-3_Signaling_Pathway_WP373_35789	5	93	100	5.37634	93	0.072	1	1
Mm_Eicosanoid_Synthesis_WP318_35469	1	18	33	5.55556	54.5455	0.066	1	1
Mm_Wnt_Signaling_Pathway_WP403_35124	3	56	60	5.35714	93.3333	0.049	1	1
Mm_Retinol_metabolism_(BiGCaT,_NuGO)_WP1259_33049	2	38	40	5.26316	95	0.014	1	1
Mm_G1_to_S_cell_cycle_control_WP413_35821	3	58	62	5.17241	93.5484	-0.014	1	1
Mm_Androgen_Receptor_Signaling_Pathway_WP252_35669	5	97	113	5.15464	85.8407	-0.026	1	1
Mm_Galactose_metabolism	1	20	20	5	100	-0.043	1	1
Mm_Complement_and_Coagulation_Cascades_KEGG_WP449_33690	3	59	63	5.08475	93.6508	-0.044	1	1
Mm_Phosphatidylinositol_signaling_system	3	59	63	5.08475	93.6508	-0.044	1	1
Mm_Triacylglyceride_Synthesis_WP386_21490	1	21	22	4.7619	95.4545	-0.093	1	1
Mm_Kit_Receptor_Signaling_Pathway_WP407_35754	3	61	67	4.91803	91.0448	-0.104	1	1
Mm_IL-9_Signaling_Pathway_WP10_32482	1	22	24	4.54545	91.6667	-0.141	1	1
Mm_G_Protein_Signaling_Pathways_WP232_35313	4	83	95	4.81928	87.3684	-0.163	1	1
Mm_Cytokines_and_Inflammatory_Response_(BioCarta)_WP222_35248	1	23	29	4.34783	79.3103	-0.187	1	1
Mm_EPO_Receptor_Signaling_WP1249_35097	1	24	26	4.16667	92.3077	-0.231	1	1
Mm_Insulin_Signaling_WP65_33395	7	147	159	4.7619	92.4528	-0.25	0.86	1
Mm_Fatty_Acid_Beta_Oxidation_1_WP221_21143	1	25	27	4	92.5926	-0.273	1	1
Mm_Alkaloid_biosynthesis_II	0	2	2	0	100	-0.332	1	1
Mm_miR-1_in_cardiac_development_WP608_32165	0	2	5	0	40	-0.332	1	1
Mm_amino_acid_conjugation_of_benzoic_acid_WP1252_31857	0	2	11	0	18.1818	-0.332	1	1
Mm_Matrix_Metalloproteinases_WP441_35331	1	27	29	3.7037	93.1034	-0.354	1	1
Mm_Proteasome_Degradation_WP519_33047	2	49	60	4.08163	81.6667	-0.358	0.761	1
Mm_Wnt_Signaling_Pathway_and_Pluripotency_WP723_34411	4	92	97	4.34783	94.8454	-0.377	0.82	1
Mm_Butanoate_metabolism	1	28	69	3.57143	40.5797	-0.392	1	1
Mm_Valine_leucine_and_isoleucine_degradation	1	28	28	3.57143	100	-0.392	1	1
Mm_TCA_Cycle_WP434_32430	1	28	40	3.57143	70	-0.392	1	1
Mm_Integrin-mediated_cell_adhesion_WP6_35605	4	93	99	4.30107	93.9394	-0.4	0.812	1
Mm_Arachidonate_Epoxygenase_Epoxide_Hydrolase_WP1250_31855	0	3	12	0	25	-0.406	1	1
Mm_Terpenoid_biosynthesis	0	3	3	0	100	-0.406	1	1
Mm_Vitamin_B6_metabolism	0	3	4	0	75	-0.406	1	1
Mm_Synthesis_and_degradation_of_ketone_bodies	0	3	3	0	100	-0.406	1	1
Mm_Streptomycin_biosynthesis	0	3	3	0	100	-0.406	1	1
Mm_Thiamine_metabolism	0	3	16	0	18.75	-0.406	1	1
Mm_One_Carbon_Metabolism_WP435_34970	1	29	49	3.44828	59.1837	-0.429	0.74	1
Mm_Ovarian_Infertility_Genes_WP273_32715	1	29	31	3.44828	93.5484	-0.429	0.75	1
Mm_Fructose_and_mannose_metabolism	1	30	31	3.33333	96.7742	-0.465	0.741	1
Mm_Type_II_interferon_signaling_(IFNG)_WP1253_34425	1	30	34	3.33333	88.2353	-0.465	0.746	1
Mm_Valine_leucine_and_isoleucine_biosynthesis	0	4	16	0	25	-0.469	1	1
Mm_Prostaglandin_pathway_WP1439_35870	0	4	6	0	66.6667	-0.469	1	1
Mm_2_4_Dichlorobenzoate_degradation	0	4	4	0	100	-0.469	1	1
Mm_Histone_modifications_WP300_32038	0	4	5	0	80	-0.469	1	1
Mm_Delta-Notch_Signaling_Pathway_WP265_35709	3	75	84	4	89.2857	-0.477	0.769	1
Mm_Prostaglandin_Synthesis_and_Regulation_WP374_33046	1	31	40	3.22581	77.5	-0.499	0.709	1
Mm_Hypothetical_Network_for_Drug_Addiction_WP1246_34386	1	31	35	3.22581	88.5714	-0.499	0.728	1
Mm_Biotin_metabolism	0	5	6	0	83.3333	-0.525	1	1
Mm_Synthesis_and_Degradation_of_Ketone_Bodies_WP543_35390	0	5	7	0	71.4286	-0.525	1	1
Mm_Reductive_carboxylate_cycle_CO2_fixation_	0	5	5	0	100	-0.525	1	1
Mm_Benzoate_degradation_via_hydroxylation	0	5	5	0	100	-0.525	1	1
Mm_Aflatoxin_B1_metabolism_WP1262_35017	0	5	11	0	45.4545	-0.525	1	1
Mm_Fatty_Acid_Beta_Oxidation_2_WP82_20851	0	5	6	0	83.3333	-0.525	1	1
Mm_Toll_Like_Receptor_signaling_WP88_33544	1	32	33	3.125	96.9697	-0.533	0.726	1
Mm_Fatty_Acid_Beta_Oxidation_WP1269_34394	1	32	41	3.125	78.0488	-0.533	0.728	1
Mm_Selenium_metabolism-Selenoproteins_WP108_28130	1	32	48	3.125	66.6667	-0.533	0.74	1
Mm_Endochondral_Ossification_WP1270_32869	2	56	64	3.57143	87.5	-0.556	0.764	1
Mm_Signaling_of_Hepatocyte_Growth_Factor_Receptor_WP193_33054	1	33	34	3.0303	97.0588	-0.566	0.739	1
Mm_Nucleotide_sugars_metabolism	0	6	33	0	18.1818	-0.575	1	1
Mm_Mismatch_repair_WP1257_35190	0	6	9	0	66.6667	-0.575	1	1
Mm_Lysine_biosynthesis	0	6	6	0	100	-0.575	1	1
Mm_Fatty_Acid_Omega_Oxidation_WP33_33384	0	6	7	0	85.7143	-0.575	1	1
Mm_Pentose_Phosphate_Pathway_WP63_33393	0	6	18	0	33.3333	-0.575	1	1
Mm_Tetrachloroethene_degradation	0	6	6	0	100	-0.575	1	1
Mm_Ethylbenzene_degradation	0	6	6	0	100	-0.575	1	1
Mm_Methionine_metabolism	0	6	8	0	75	-0.575	1	1
Mm_Osteoblast_WP238_32997	0	7	12	0	58.3333	-0.621	1	1
Mm_Aminophosphonate_metabolism	0	7	7	0	100	-0.621	1	1
Mm_Fatty_Acid_Beta_Oxidation_3_WP415_21556	0	7	8	0	87.5	-0.621	1	1
Mm_Glycosaminoglycan_degradation	0	7	14	0	50	-0.621	1	1
Mm_Acetylcholine_Synthesis_WP175_35060	0	7	17	0	41.1765	-0.621	1	1
Mm_Riboflavin_metabolism	0	7	8	0	87.5	-0.621	1	1
Mm_Glyoxylate_and_dicarboxylate_metabolism	0	7	7	0	100	-0.621	1	1
Mm_Oxidative_Damage	1	36	42	2.77778	85.7143	-0.66	0.715	1
Mm_ACE_Inhibitor_Pathway_WP396_35050	0	8	12	0	66.6667	-0.664	1	1
Mm_Non-homologous_end_joining_WP1242_35403	0	8	8	0	100	-0.664	1	1
Mm_D_Arginine_and_D_ornithine_metabolism	0	8	15	0	53.3333	-0.664	1	1
Mm_Phase_I,_non_P450_WP1255_33045	0	8	9	0	88.8889	-0.664	1	1
Mm_DNA_Replication_WP150_35196	1	37	46	2.7027	80.4348	-0.69	0.716	1
Mm_FAS_pathway_and_Stress_induction_of_HSP_regulation_WP571_35565	1	37	40	2.7027	92.5	-0.69	0.72	1
Mm_Striated_Muscle_Contraction_WP216_33380	1	37	45	2.7027	82.2222	-0.69	0.727	1
Mm_Heme_Biosynthesis_WP18_35285	0	9	21	0	42.8571	-0.704	1	1
Mm_NLR_proteins_WP1256_34370	0	9	9	0	100	-0.704	1	1
Mm_Keratan_sulfate_biosynthesis	0	9	10	0	90	-0.704	1	1
Mm_One_carbon_pool_by_folate	0	10	10	0	100	-0.742	0.666	1
Mm_Irinotecan_Pathway_WP475_35498	0	10	12	0	83.3333	-0.742	0.67	1
Mm_Blood_group_glycolipid_biosynthesis_neolactoseries	0	10	10	0	100	-0.742	0.681	1
Mm_Aminoacyl_tRNA_biosynthesis	0	10	10	0	100	-0.742	0.698	1
Mm_Blood_group_glycolipid_biosynthesis_lactoseries	0	11	11	0	100	-0.779	0.672	1
Mm_Homologous_recombination_WP1258_35588	0	11	13	0	84.6154	-0.779	0.679	1
Mm_IL-5_Signaling_Pathway_WP151_34416	2	65	69	3.07692	94.2029	-0.781	0.579	1
Mm_Glycolysis_Gluconeogenesis	1	41	44	2.43902	93.1818	-0.803	0.501	1
Mm_Translation_Factors_WP307_34409	1	41	51	2.43902	80.3922	-0.803	0.522	1
Mm_IL-6_signaling_Pathway_WP387_34384	3	90	99	3.33333	90.9091	-0.811	0.461	1
Mm_Keap1-Nrf2_WP1245_32699	0	13	16	0	81.25	-0.847	0.638	1
Mm_Nitrogen_metabolism	0	13	14	0	92.8571	-0.847	0.657	1
Mm_Porphyrin_and_chlorophyll_metabolism	0	14	15	0	93.3333	-0.879	0.62	1
Mm_O_Glycans_biosynthesis	0	14	14	0	100	-0.879	0.626	1
Mm_Phospholipid_degradation	0	14	14	0	100	-0.879	0.632	1
Mm_Osteoclast_WP454_21636	0	14	18	0	77.7778	-0.879	0.634	1
Mm_Chondroitin_Heparan_sulfate_biosynthesis	0	14	29	0	48.2759	-0.879	0.654	1
Mm_Wnt_Signaling_Pathway_NetPath_WP539_35027	3	94	109	3.19149	86.2385	-0.892	0.465	1
Mm_Pentose_phosphate_pathway	0	15	32	0	46.875	-0.91	0.622	1
Mm_TNF-alpha_NF-kB_Signaling_Pathway_WP246_34428	6	165	184	3.63636	89.6739	-0.93	0.373	1
Mm_TGF_Beta_Signaling_Pathway_WP113_31754	1	46	52	2.17391	88.4615	-0.932	0.539	1
Mm_Glycerolipid_metabolism	2	72	74	2.77778	97.2973	-0.938	0.445	1
Mm_Glutathione_metabolism	0	18	23	0	78.2609	-0.997	0.604	1
Mm_Cytoplasmic_Ribosomal_Proteins_WP163_34552	1	49	80	2.04082	61.25	-1.005	0.355	1
Mm_Inositol_phosphate_metabolism	2	76	80	2.63158	95	-1.022	0.41	1
Mm_selenium_WP1272_34380	0	19	87	0	21.8391	-1.024	0.592	1
Mm_Mitochondrial_Gene_Expression_WP1263_32981	0	19	23	0	82.6087	-1.024	0.604	1
Mm_Blood_Clotting_Cascade_WP460_35089	0	19	20	0	95	-1.024	0.614	1
Mm_Nucleotide_Metabolism_WP87_33534	0	19	35	0	54.2857	-1.024	0.62	1
Mm_Glycine_serine_and_threonine_metabolism	0	19	21	0	90.4762	-1.024	0.651	1
Mm_EBV_LMP1_signaling_WP1243_32700	0	20	22	0	90.9091	-1.051	0.445	1
Mm_Globoside_metabolism	0	21	21	0	100	-1.077	0.413	1
Mm_Nicotinate_and_nicotinamide_metabolism	2	79	86	2.53165	91.8605	-1.083	0.299	1
Mm_N_Glycans_biosynthesis	0	22	22	0	100	-1.103	0.418	1
Mm_Fatty_Acid_Biosynthesis_WP336_32876	0	22	24	0	91.6667	-1.103	0.427	1
Mm_Apoptosis_WP1254_35103	2	81	82	2.46914	98.7805	-1.122	0.317	1
Mm_Benzoate_degradation_via_CoA_ligation	2	82	86	2.43902	95.3488	-1.142	0.296	1
Mm_Apoptosis_Mechanisms_WP168_34410	2	82	83	2.43902	98.7952	-1.142	0.319	1
Mm_SIDS_Susceptibility_Pathways_WP1266_34399	1	57	65	1.75439	87.6923	-1.183	0.366	1
Mm_Purine_metabolism	2	86	93	2.32558	92.4731	-1.218	0.318	1
Mm_MAPK_Cascade_WP251_35459	0	28	31	0	90.3226	-1.245	0.425	1
Mm_Starch_and_sucrose_metabolism	2	88	154	2.27273	57.1429	-1.255	0.234	1
Mm_p38_MAPK_Signaling_Pathway_(BioCarta)_WP350_35698	0	32	34	0	94.1176	-1.332	0.232	1
Mm_estrogen_signalling_WP1244_32708	1	66	76	1.51515	86.8421	-1.363	0.289	1
Mm_Nuclear_Receptors_WP509_35767	0	36	38	0	94.7368	-1.413	0.254	1
Mm_Notch_Signaling_Pathway_WP29_35611	0	38	47	0	80.8511	-1.452	0.253	1
Mm_Eukaryotic_Transcription_Initiation_WP567_35533	0	38	41	0	92.6829	-1.452	0.283	1
Mm_Oxidative_phosphorylation_WP1248_33041	0	43	64	0	67.1875	-1.546	0.169	1
Mm_Pyrimidine_metabolism	0	46	51	0	90.1961	-1.6	0.191	1
Mm_Sphingoglycolipid_metabolism	1	86	98	1.16279	87.7551	-1.708	0.116	1
Mm_MAPK_signaling_pathway_WP493_35660	3	147	161	2.04082	91.3043	-1.763	0.083	1
Mm_Focal_Adhesion_WP85_35638	4	177	191	2.25989	92.6702	-1.808	0.077	1
Mm_Electron_Transport_Chain_WP295_35239	0	77	113	0	68.1416	-2.078	0.024	1
Mm_mRNA_processing_WP310_35230	10	378	550	2.6455	68.7273	-2.363	0.015	0.991

## Sheet: A1UP NC-Cont
Supple Tanle 10: Gene Analysis Up-regulation
Up-regulated Genes in NC-Control than HFHSD-Control
Name	RefSeq_id	symbol	description	Normalized_Cy5	Normalized_Cy3	ratio(Cy3/Cy5)	LOG2[ratio(Cy3/Cy5)]	up	down
				HF-Cont	NC-Cont
M300009788	-	Lepr	leptin receptor [Source:MarkerSymbol;Acc:MGI:104993]	4.89274	147.572	30.1614	4.91463	***
M400005939	NM_011314	Saa2	serum amyloid A 2 [Source:MarkerSymbol;Acc:MGI:98222]	107.647	2094.59	19.4579	4.28229	***
M300007885	NM_013602	Mt1	metallothionein 1 [Source:MarkerSymbol;Acc:MGI:97171]	1046.98	18945	18.0949	4.17751	***
M200014182	XM_181420	Cgref1	cell growth regulator with EF hand domain 1 [Source:MarkerSymbol;Acc:MGI:1915817]	8.57329	151.579	17.6804	4.14408	***
M400007603	-	Saa1	serum amyloid A 1 [Source:MarkerSymbol;Acc:MGI:98221]	354.08	5346.23	15.0989	3.91637	***
M300007265	NM_009999	Cyp2b10	cytochrome P450, family 2, subfamily b, polypeptide 10 [Source:MarkerSymbol;Acc:MGI:88598]	15.4601	232.324	15.0273	3.90952	***
M200009417	NM_008630	Mt2	metallothionein 2 [Source:MarkerSymbol;Acc:MGI:97172]	470.368	6525.87	13.874	3.79431	***
M200004104	NM_008341	Igfbp1	insulin-like growth factor binding protein 1 [Source:MarkerSymbol;Acc:MGI:96436]	310.48	4292.91	13.8267	3.78938	***
M400007417	-	Orm2	orosomucoid 2 [Source:MarkerSymbol;Acc:MGI:97444]	12.1834	165.266	13.5649	3.76181	***
M200001797	NM_007468	Apoa4	apolipoprotein A-IV [Source:MarkerSymbol;Acc:MGI:88051]	2886.33	34440.4	11.9322	3.57679	***
M300008935	NM_201256	Eif4ebp3	eukaryotic translation initiation factor 4E binding protein 3 [Source:MarkerSymbol;Acc:MGI:1270847]	433.268	4857	11.2102	3.48674	***
M200000471	NM_007809	Cyp17a1	cytochrome P450, family 17, subfamily a, polypeptide 1 [Source:MarkerSymbol;Acc:MGI:88586]	64.5267	590.853	9.15672	3.19483	***
M400007300	NM_133205	Arr3	arrestin 3, retinal [Source:MarkerSymbol;Acc:MGI:2159617]	17.3866	146.869	8.44726	3.07848	***
M400012453	NM_178075	-	-	74.0938	607.325	8.1967	3.03504	***
M300016099	NM_013930	Aass	aminoadipate-semialdehyde synthase [Source:MarkerSymbol;Acc:MGI:1353573]	151.774	1229.37	8.10002	3.01793	***
M400005385	NM_007818	Cyp3a11	cytochrome P450, family 3, subfamily a, polypeptide 11 [Source:MarkerSymbol;Acc:MGI:88609]	738.848	5616.78	7.60208	2.92639	**
M400006121	NM_177380	Cyp3a44	cytochrome P450, family 3, subfamily a, polypeptide 44 [Source:MarkerSymbol;Acc:MGI:2449818]	267.511	1955.23	7.30897	2.86967	**
M300006619	NM_010203	Fgf5	fibroblast growth factor 5 [Source:MarkerSymbol;Acc:MGI:95519]	22.2897	157.386	7.06092	2.81986	**
M200005832	NM_023737	Ehhadh	enoyl-Coenzyme A, hydratase/3-hydroxyacyl Coenzyme A dehydrogenase [Source:MarkerSymbol;Acc:MGI:1277964]	2557.75	16864.5	6.59349	2.72104	**
M200009144	XM_133655	Atg16l2	autophagy related 16 like 2 (S. cerevisiae) [Source:MarkerSymbol;Acc:MGI:1920933]	26.9505	162.779	6.03991	2.59453	**
M400002167	NM_007820	Cyp3a16	cytochrome P450, family 3, subfamily a, polypeptide 16 [Source:MarkerSymbol;Acc:MGI:106099]	871.384	4603.54	5.28302	2.40136	**
M200004710	NM_133768	Asl	argininosuccinate lyase [Source:MarkerSymbol;Acc:MGI:88084]	839.046	4265.22	5.08342	2.3458	**
M400009105	NM_016668	Bhmt	betaine-homocysteine methyltransferase [Source:MarkerSymbol;Acc:MGI:1339972]	3932.92	19542.9	4.96905	2.31297	**
M300002638	NM_134246	Acot3	acyl-CoA thioesterase 3 [Source:MarkerSymbol;Acc:MGI:2159619]	94.1749	456.914	4.85176	2.27851	**
M300004875	XM_129769	Cps1	carbamoyl-phosphate synthetase 1 [Source:MarkerSymbol;Acc:MGI:891996]	239.686	1153.59	4.81293	2.26692	**
M400004802	NM_017396	Cyp3a41	cytochrome P450, family 3, subfamily a, polypeptide 41 [Source:MarkerSymbol;Acc:MGI:1858451]	2575.82	12130.9	4.70951	2.23558	**
M300005129	NM_011267	Rgs16	regulator of G-protein signaling 16 [Source:MarkerSymbol;Acc:MGI:108407]	53.4733	251.166	4.69704	2.23175	**
M200008446	NM_030687	Slco1a4	solute carrier organic anion transporter family, member 1a4 [Source:MarkerSymbol;Acc:MGI:1351896]	95.9622	444.262	4.62955	2.21087	**
M200001478	NM_008898	Por	P450 (cytochrome) oxidoreductase [Source:MarkerSymbol;Acc:MGI:97744]	518.973	2391.51	4.60815	2.20419	**
M200003840	NM_028352	Pgm3	phosphoglucomutase 3 [Source:MarkerSymbol;Acc:MGI:97566]	91.1504	414.211	4.54425	2.18404	**
M200015959	NM_021370	Accn5	amiloride-sensitive cation channel 5, intestinal [Source:MarkerSymbol;Acc:MGI:1929259]	34.0368	154.16	4.52922	2.17926	**
M400005399	NM_011375	St3gal5	ST3 beta-galactoside alpha-2,3-sialyltransferase 5 [Source:MarkerSymbol;Acc:MGI:1339963]	1131.57	5058.31	4.47017	2.16033	**
M300008183	NM_032002	Nrg4	neuregulin 4 [Source:MarkerSymbol;Acc:MGI:1933833]	22.7648	100.031	4.3941	2.13557	**
M200005433	NM_133748	Insig2	insulin induced gene 2 [Source:MarkerSymbol;Acc:MGI:1920249]	1472.53	6401.33	4.34716	2.12007	**
M400002986	NM_146699	Olfr1445	olfactory receptor 1445 [Source:MarkerSymbol;Acc:MGI:3031279]	255.708	1072.48	4.19415	2.06838	**
M300004479	NM_010279	Gfra1	glial cell line derived neurotrophic factor family receptor alpha 1 [Source:MarkerSymbol;Acc:MGI:1100842]	66.0595	275.65	4.17275	2.061	**
M200003295	NM_011315	Saa3	serum amyloid A 3 [Source:MarkerSymbol;Acc:MGI:98223]	81.341	339.041	4.16814	2.05941	**
M300008161	NM_010924	Nnmt	nicotinamide N-methyltransferase [Source:MarkerSymbol;Acc:MGI:1099443]	591.82	2385.55	4.03087	2.01109	**
M400001387	NM_145594	Fgl1	fibrinogen-like protein 1 [Source:MarkerSymbol;Acc:MGI:102795]	1691.78	6629.06	3.91838	1.97026	*
M400001388	-	Slc7a2	solute carrier family 7 (cationic amino acid transporter, y+ system), member 2 [Source:MarkerSymbol;Acc:MGI:99828]	70.289	273.947	3.89744	1.96253	*
M400001110	NM_201640	BC013476	cDNA sequence BC013476 [Source:MarkerSymbol;Acc:MGI:3028580]	2984.13	11612.1	3.89129	1.96025	*
M300000221	NM_146214	Tat	tyrosine aminotransferase [Source:MarkerSymbol;Acc:MGI:98487]	2407.61	9310.71	3.8672	1.95129	*
M300002260	NM_015763	Lpin1	lipin 1 [Source:MarkerSymbol;Acc:MGI:1891340]	198.858	766.667	3.85534	1.94686	*
M400014856	-	-	-	41.111	157.919	3.84127	1.94158	*
M200002126	NM_008796	Pctp	phosphatidylcholine transfer protein [Source:MarkerSymbol;Acc:MGI:107375]	130.934	496.809	3.79433	1.92385	*
M200000636	NM_008175	Grn	granulin [Source:MarkerSymbol;Acc:MGI:95832]	233.903	882.13	3.77135	1.91508	*
M200004544	XM_129092	2010003K11Rik	RIKEN cDNA 2010003K11 gene [Source:MarkerSymbol;Acc:MGI:1917111]	137.997	519.815	3.76685	1.91336	*
M300006012	NM_007824	Cyp7a1	cytochrome P450, family 7, subfamily a, polypeptide 1 [Source:MarkerSymbol;Acc:MGI:106091]	76.9388	279.122	3.62784	1.85911	*
M200003261	NM_133653	Mat1a	methionine adenosyltransferase I, alpha [Source:MarkerSymbol;Acc:MGI:88017]	8524.57	30411.6	3.56752	1.83492	*
M200007578	NM_007669	Cdkn1a	cyclin-dependent kinase inhibitor 1A (P21) [Source:MarkerSymbol;Acc:MGI:104556]	38.1558	135.864	3.56077	1.83219	*
M200001921	NM_008484	Lamb3	laminin, beta 3 [Source:MarkerSymbol;Acc:MGI:99915]	29.467	103.82	3.52324	1.8169	*
M400012256	NM_172950	Lpin1	lipin 1 [Source:MarkerSymbol;Acc:MGI:1891340]	168.513	592.141	3.51393	1.81308	*
M300006757	NM_133902	Sdsl	serine dehydratase-like [Source:MarkerSymbol;Acc:MGI:2182607]	56.8292	195.778	3.44502	1.78451	*
M300005285	NM_199302	Lrsam1	leucine rich repeat and sterile alpha motif containing 1 [Source:MarkerSymbol;Acc:MGI:2684789]	146.932	501.038	3.41001	1.76978	*
M300004002	NM_010220	Fkbp5	FK506 binding protein 5 [Source:MarkerSymbol;Acc:MGI:104670]	35.9656	122.296	3.40037	1.76569	*
M200013563	NM_028710	Arsg	arylsulfatase G [Source:MarkerSymbol;Acc:MGI:1921258]	115.397	391.452	3.39221	1.76223	*
M200006124	NM_011638	Tfrc	transferrin receptor [Source:MarkerSymbol;Acc:MGI:98822]	77.1333	257.875	3.34325	1.74125	*
M400012282	NM_175119;XM_485452	-	-	362.112	1205.19	3.32822	1.73475	*
M400014708	-	-	-	5078.74	16857.4	3.31921	1.73084	*
M300013759	NM_012006	-	-	2440.34	8094.04	3.31677	1.72978	*
M200014467	NM_023493	Cml3	camello-like 3 [Source:MarkerSymbol;Acc:MGI:2136449]	36.8436	121.163	3.28857	1.71746	*
M400001083	XM_487800	Orm3	orosomucoid 3 [Source:MarkerSymbol;Acc:MGI:97445]	355.997	1161.8	3.26351	1.70642	*
M300006250	NM_010011;NM_201640	Cyp4a10	cytochrome P450, family 4, subfamily a, polypeptide 10 [Source:MarkerSymbol;Acc:MGI:88611]	6930.51	22467.1	3.24176	1.69678	*
M200009731	NM_007482	Arg1	arginase 1, liver [Source:MarkerSymbol;Acc:MGI:88070]	6756.39	21838.2	3.23223	1.69253	*
M200004688	NM_028077	1810055G02Rik	RIKEN cDNA 1810055G02 gene [Source:MarkerSymbol;Acc:MGI:1919306]	44.7846	144.539	3.22743	1.69039	*
M200006620	NM_053108	Glrx	glutaredoxin [Source:MarkerSymbol;Acc:MGI:2135625]	317.908	1007.01	3.16763	1.6634	*
M300008226	-	Plscr1	phospholipid scramblase 1 [Source:MarkerSymbol;Acc:MGI:893575]	40.0721	125.771	3.13861	1.65012	*
M400011141	NM_011458	Serpina3k	serine (or cysteine) peptidase inhibitor, clade A, member 3K [Source:MarkerSymbol;Acc:MGI:98377]	124.128	384.368	3.09653	1.63065	*
M400012255	NM_172944	Itgae	integrin, alpha E, epithelial-associated [Source:MarkerSymbol;Acc:MGI:1298377]	235.311	727.084	3.08989	1.62756	*
M300013202	NM_008458	Serpina3c	serine (or cysteine) peptidase inhibitor, clade A, member 3C [Source:MarkerSymbol;Acc:MGI:102848]	1204.06	3673.65	3.05105	1.6093	*
M300019635	XM_127129	AI132487	expressed sequence AI132487 [Source:MarkerSymbol;Acc:MGI:2144766]	1083.86	3291.57	3.03689	1.6026	*
M200009438	NM_019583	Il17rb	interleukin 17 receptor B [Source:MarkerSymbol;Acc:MGI:1355292]	34.222	103.699	3.03018	1.59941	*
M400010973	NM_009770	Btg3	B-cell translocation gene 3 [Source:MarkerSymbol;Acc:MGI:109532]	41.9054	126.735	3.0243	1.5966	*
M400013460	-	-	-	69.6519	210.438	3.02128	1.59516	*
M200003164	NM_010476	Hsd17b7	hydroxysteroid (17-beta) dehydrogenase 7 [Source:MarkerSymbol;Acc:MGI:1330808]	153.72	460.227	2.99393	1.58204	*
M200008045	XM_131683	Mfsd2	major facilitator superfamily domain containing 2 [Source:MarkerSymbol;Acc:MGI:1923824]	121.274	360.836	2.97538	1.57307	*
M200006502	NM_028064	Slc39a4	solute carrier family 39 (zinc transporter), member 4 [Source:MarkerSymbol;Acc:MGI:1919277]	47.5307	141.311	2.97304	1.57194	*
M300012021	NM_008768	Orm1	orosomucoid 1 [Source:MarkerSymbol;Acc:MGI:97443]	2051.53	6073.8	2.96062	1.5659	*
M300006616	NM_145839;NM_181318	-	-	42.0947	124.023	2.94628	1.5589	*
M200008677	NM_018775	Tbc1d8	TBC1 domain family, member 8 [Source:MarkerSymbol;Acc:MGI:1927225]	44.4985	129.904	2.91928	1.54561	*
M200003752	NM_019747	-	-	76.2096	219.724	2.88316	1.52765	*
M400003290	-	Plscr1	phospholipid scramblase 1 [Source:MarkerSymbol;Acc:MGI:893575]	66.4191	190.45	2.86739	1.51974	*
M200008866	NM_028876	Tmed5	transmembrane emp24 protein transport domain containing 5 [Source:MarkerSymbol;Acc:MGI:1921586]	271.472	775.111	2.85521	1.5136	*
M400004826	NM_175285	Tmem62	transmembrane protein 62 [Source:MarkerSymbol;Acc:MGI:2139461]	70.3975	199.983	2.84077	1.50628	*
M300007960	NM_133960	Ces6	carboxylesterase 6 [Source:MarkerSymbol;Acc:MGI:2142491]	863.792	2450.06	2.83639	1.50406	*
M400012577	NM_198021	Scyl2	SCY1-like 2 (S. cerevisiae) [Source:MarkerSymbol;Acc:MGI:1289172]	62.8716	178.076	2.83238	1.50201	*
M400001303	NM_029494	Rab30	RAB30, member RAS oncogene family [Source:MarkerSymbol;Acc:MGI:1923235]	146.786	413.449	2.81668	1.494	*
M300002781	NM_009984	Ctsl	cathepsin L [Source:MarkerSymbol;Acc:MGI:88564]	2084.15	5849.02	2.80642	1.48873	*
M200004946	NM_011173	Pros1	protein S (alpha) [Source:MarkerSymbol;Acc:MGI:1095733]	271.48	761.656	2.80557	1.48829	*
M400012567	NM_194357	Rya3	antimicrobial peptide RYA3 [Source:MarkerSymbol;Acc:MGI:2675077]	53.5021	149.045	2.78578	1.47808	*
M300012424	NM_172541	2010310D06Rik	RIKEN cDNA 2010310D06 gene [Source:MarkerSymbol;Acc:MGI:2686991]	237.67	655.111	2.75638	1.46278	*
M200002553	NM_007822	Cyp4a14	cytochrome P450, family 4, subfamily a, polypeptide 14 [Source:MarkerSymbol;Acc:MGI:1096550]	13015.7	35834.8	2.7532	1.46111	*
M300007854	NM_173866	Gpt2	glutamic pyruvate transaminase (alanine aminotransferase) 2 [Source:MarkerSymbol;Acc:MGI:1915391]	184.885	504.546	2.72898	1.44836	*
M200003567	NM_018887	Cyp39a1	cytochrome P450, family 39, subfamily a, polypeptide 1 [Source:MarkerSymbol;Acc:MGI:1927096]	168.31	457.374	2.71745	1.44225	*
M200006830	NM_008063	Slc37a4	solute carrier family 37 (glycerol-6-phosphate transporter), member 4 [Source:MarkerSymbol;Acc:MGI:1316650]	459.447	1231.83	2.68111	1.42283	*
M200012978	NM_016918	Nudt5	nudix (nucleoside diphosphate linked moiety X)-type motif 5 [Source:MarkerSymbol;Acc:MGI:1858232]	38.1465	100.489	2.63429	1.39741	*
M200000312	NM_010742	Ly6d	lymphocyte antigen 6 complex, locus D [Source:MarkerSymbol;Acc:MGI:96881]	42.915	112.345	2.61785	1.38838	*
M400010777	NM_007912	Egfr	epidermal growth factor receptor [Source:MarkerSymbol;Acc:MGI:95294]	650.943	1699.23	2.61042	1.38428	*
M200007795	NM_013534	Leprel2	leprecan-like 2 [Source:MarkerSymbol;Acc:MGI:1315208]	69.653	181.436	2.60485	1.3812	*
M200006325	NM_028035	Snx10	sorting nexin 10 [Source:MarkerSymbol;Acc:MGI:1919232]	78.0023	202.557	2.59681	1.37674	*
M300007107	NM_178373	Cidec	cell death-inducing DFFA-like effector c [Source:MarkerSymbol;Acc:MGI:95585]	128.707	330.918	2.5711	1.36239	*
M300007094	NM_145572	Gys2	glycogen synthase 2 [Source:MarkerSymbol;Acc:MGI:2385254]	551.816	1416.02	2.56611	1.35958	*
M400009662	-	NP_001013846.1	similar to Eukaryotic translation initiation factor 1A (eIF-1A) (eIF-4C) (LOC435337), mRNA [Source:RefSeq_dna;Acc:NM_001013824]	57.9045	148.474	2.56411	1.35846	*
M300006123	NM_007408	Adfp	adipose differentiation related protein [Source:MarkerSymbol;Acc:MGI:87920]	3582.02	9040.82	2.52395	1.33568	*
M400006970	NM_212449	AU019823	expressed sequence AU019823 [Source:MarkerSymbol;Acc:MGI:2143205]	345.898	872.273	2.52176	1.33443	*
M200006073	NM_020577	As3mt	arsenic (+3 oxidation state) methyltransferase [Source:MarkerSymbol;Acc:MGI:1929882]	254.552	637.1	2.50283	1.32356	*
M200013944	NM_011044	Pck1	phosphoenolpyruvate carboxykinase 1, cytosolic [Source:MarkerSymbol;Acc:MGI:97501]	5978.07	14950	2.5008	1.32239	*
M300003691	NM_023792	Pank1	pantothenate kinase 1 [Source:MarkerSymbol;Acc:MGI:1922985]	669.401	1670.21	2.49508	1.31909	*
M200012032	-	Hod	homeobox only domain [Source:MarkerSymbol;Acc:MGI:1916782]	447.863	1102.21	2.46104	1.29927	*
M200008850	NM_181848	Optn	optineurin [Source:MarkerSymbol;Acc:MGI:1918898]	62.4424	153.449	2.45744	1.29716	*
M200007778	NM_009864	Cdh1	cadherin 1 [Source:MarkerSymbol;Acc:MGI:88354]	56.4573	137.988	2.44411	1.28931	*
M200012968	NM_011017;NM_181325	Slc25a15	solute carrier family 25 (mitochondrial carrier ornithine transporter), member 15 [Source:MarkerSymbol;Acc:MGI:1342274]	153.857	375.266	2.43906	1.28632	*
M200001069	NM_008905	Ppfibp2	protein tyrosine phosphatase, receptor-type, F interacting protein, binding protein 2 [Source:MarkerSymbol;Acc:MGI:894649]	91.7506	222.6	2.42614	1.27866	*
M400005942	-	Mela	melanoma antigen [Source:MarkerSymbol;Acc:MGI:107565]	59.333	143.578	2.41987	1.27493	*
M300004503	-	Got1	glutamate oxaloacetate transaminase 1, soluble [Source:MarkerSymbol;Acc:MGI:95791]	1664.14	4023.69	2.41788	1.27374	*
M400013111	-	-	-	59.4965	143.599	2.41357	1.27117	*
M300002688	NM_018886	Lgals8	lectin, galactose binding, soluble 8 [Source:MarkerSymbol;Acc:MGI:1928481]	345.19	832.377	2.41136	1.26985	*
M300007798	-	Ppapdc1	phosphatidic acid phosphatase type 2 domain containing 1 [Source:MarkerSymbol;Acc:MGI:1919160]	85.3335	203.512	2.3849	1.25393	*
M300011345	NM_011834	Aadat	aminoadipate aminotransferase [Source:MarkerSymbol;Acc:MGI:1345167]	418.394	995.126	2.37844	1.25002	*
M200013948	NM_011396	Slc22a5	solute carrier family 22 (organic cation transporter), member 5 [Source:MarkerSymbol;Acc:MGI:1329012]	151.049	359.198	2.37802	1.24976	*
M300002199	NM_010718	Limk2	LIM motif-containing protein kinase 2 [Source:MarkerSymbol;Acc:MGI:1197517]	205.763	486.753	2.3656	1.24221	*
M200000473	NM_007431	Akp2	alkaline phosphatase 2, liver [Source:MarkerSymbol;Acc:MGI:87983]	55.6486	131.484	2.36275	1.24047	*
M300013178	-	Serpina3k	serine (or cysteine) peptidase inhibitor, clade A, member 3K [Source:MarkerSymbol;Acc:MGI:98377]	16875.2	39815.3	2.35939	1.23841	*
M200003677	XM_486016	2310007H09Rik	RIKEN cDNA 2310007H09 gene [Source:MarkerSymbol;Acc:MGI:1923679]	131.173	307.618	2.34514	1.22967	*
M200001789	NM_008407	Itih3	inter-alpha trypsin inhibitor, heavy chain 3 [Source:MarkerSymbol;Acc:MGI:96620]	1173.98	2738.64	2.33278	1.22205	*
M300006588	-	Sult1d1	sulfotransferase family 1D, member 1 [Source:MarkerSymbol;Acc:MGI:1926341]	272.215	633.631	2.32769	1.2189	*
M300016167	NM_007705	Cirbp	cold inducible RNA binding protein [Source:MarkerSymbol;Acc:MGI:893588]	101.825	236.12	2.31889	1.21343	*
M300006040	NM_144903	Aldob	aldolase 2, B isoform [Source:MarkerSymbol;Acc:MGI:87995]	4561.83	10569	2.31684	1.21216	*
M200007940	NM_146118	Slc25a25	solute carrier family 25 (mitochondrial carrier, phosphate carrier), member 25 [Source:MarkerSymbol;Acc:MGI:1915913]	423.995	980.617	2.31281	1.20964	*
M300009514	NM_181547	Nostrin	nitric oxide synthase trafficker [Source:MarkerSymbol;Acc:MGI:3606242]	63.0136	145.661	2.31159	1.20888	*
M400012561	NM_183428	Epb4.1	erythrocyte protein band 4.1 [Source:MarkerSymbol;Acc:MGI:95401]	86.9079	200.087	2.30228	1.20307	*
M300018477	-	Nr1h4	nuclear receptor subfamily 1, group H, member 4 [Source:MarkerSymbol;Acc:MGI:1352464]	99.1256	227.704	2.29713	1.19983	*
M200015801	NM_133882	C8b	complement component 8, beta subunit [Source:MarkerSymbol;Acc:MGI:88236]	302.66	692.733	2.28881	1.1946	*
M300006839	NM_007819	Cyp3a13	cytochrome P450, family 3, subfamily a, polypeptide 13 [Source:MarkerSymbol;Acc:MGI:88610]	595.441	1360.02	2.28405	1.1916	*
M400005587	NM_026159	Retsat	retinol saturase (all trans retinol 13,14 reductase) [Source:MarkerSymbol;Acc:MGI:1914692]	3897.74	8832.89	2.26615	1.18025	*
M200006219	NM_026438	Ppa1	pyrophosphatase (inorganic) 1 [Source:MarkerSymbol;Acc:MGI:97831]	913.811	2067.53	2.26254	1.17794	*
M200001355	NM_017371	Hpxn	hemopexin [Source:MarkerSymbol;Acc:MGI:105112]	9335.84	21113.3	2.26153	1.1773	*
M200006760	NM_022884	Bhmt2	betaine-homocysteine methyltransferase 2 [Source:MarkerSymbol;Acc:MGI:1891379]	850.399	1917.94	2.25535	1.17335	*
M300000029	NM_175443	Etnk2	ethanolamine kinase 2 [Source:MarkerSymbol;Acc:MGI:2443760]	133.878	301.483	2.25192	1.17115	*
M200013220	NM_023124	-	-	47.8505	107.685	2.25044	1.17021	*
M200003842	NM_016704	C6	complement component 6 [Source:MarkerSymbol;Acc:MGI:88233]	343.644	773.045	2.24955	1.16964	*
M200006482	NM_133706	Tmem97	transmembrane protein 97 [Source:MarkerSymbol;Acc:MGI:1916321]	138.355	310.766	2.24615	1.16745	*
M200014019	NM_028790	Acot12	acyl-CoA thioesterase 12 [Source:MarkerSymbol;Acc:MGI:1921406]	188.664	423.299	2.24366	1.16585	*
M400006893	XM_135925	LOC630212	-	132.346	296.666	2.24159	1.16452	*
M200003461	NM_015747	Slc20a1	solute carrier family 20, member 1 [Source:MarkerSymbol;Acc:MGI:108392]	62.5433	139.918	2.23713	1.16165	*
M200006912	NM_026000	Psmd9	proteasome (prosome, macropain) 26S subunit, non-ATPase, 9 [Source:MarkerSymbol;Acc:MGI:1914401]	96.6678	216.197	2.2365	1.16124	*
M400008588	-	Eno1	enolase 1, alpha non-neuron [Source:MarkerSymbol;Acc:MGI:95393]	174.782	390.661	2.23513	1.16036	*
M300017513	XM_355522	Csmd2	CUB and Sushi multiple domains 2 [Source:MarkerSymbol;Acc:MGI:2386401]	90.3682	201.903	2.23422	1.15977	*
M200003576	NM_007761	Crcp	calcitonin gene-related peptide-receptor component protein [Source:MarkerSymbol;Acc:MGI:1100818]	132.444	295.742	2.23296	1.15896	*
M300005348	NM_144884	Tor1a	torsin family 1, member A (torsin A) [Source:MarkerSymbol;Acc:MGI:1353568]	224.571	500.195	2.22734	1.15532	*
M200008518	NM_026689	0610009K11Rik	RIKEN cDNA 0610009K11 gene [Source:MarkerSymbol;Acc:MGI:1915600]	57.4793	127.79	2.22324	1.15266	*
M200007491	NM_008125	Gjb2	gap junction membrane channel protein beta 2 [Source:MarkerSymbol;Acc:MGI:95720]	206.194	458.183	2.22209	1.15192	*
M300005106	NM_145977	Slc45a3	solute carrier family 45, member 3 [Source:MarkerSymbol;Acc:MGI:1922082]	145.799	323.659	2.2199	1.15049	*
M300014171	NM_145987	BC025833	cDNA sequence BC025833 [Source:MarkerSymbol;Acc:MGI:2384869]	75.7734	167.917	2.21603	1.14798	*
M200004392	NM_029844	Mrap	melanocortin 2 receptor accessory protein [Source:MarkerSymbol;Acc:MGI:1924287]	204.332	452.149	2.21282	1.14588	*
M200003929	NM_011068	Pex11a	peroxisomal biogenesis factor 11a [Source:MarkerSymbol;Acc:MGI:1338788]	686.392	1514.62	2.20664	1.14185	*
M300002385	-	Acox1	acyl-Coenzyme A oxidase 1, palmitoyl [Source:MarkerSymbol;Acc:MGI:1330812]	4823.51	10610.4	2.19973	1.13733	*
M200003984	NM_010012	Cyp8b1	cytochrome P450, family 8, subfamily b, polypeptide 1 [Source:MarkerSymbol;Acc:MGI:1338044]	1680.48	3687.73	2.19445	1.13386	*
M300002557	NM_009252	Serpina3n	serine (or cysteine) peptidase inhibitor, clade A, member 3N [Source:MarkerSymbol;Acc:MGI:105045]	662.246	1449.49	2.18874	1.1301	*
M200003238	NM_016978	Oat	ornithine aminotransferase [Source:MarkerSymbol;Acc:MGI:97394]	3458.97	7563.27	2.18656	1.12867	*
M400009059	-	Kpna2	karyopherin (importin) alpha 2 [Source:MarkerSymbol;Acc:MGI:103561]	117.764	256.821	2.18081	1.12486	*
M200009449	NM_020013	Fgf21	fibroblast growth factor 21 [Source:MarkerSymbol;Acc:MGI:1861377]	125.359	272.974	2.17755	1.1227	*
M200005498	NM_198030	Hsd17b13	hydroxysteroid (17-beta) dehydrogenase 13 [Source:MarkerSymbol;Acc:MGI:2140804]	2320	5049.88	2.17667	1.12212	*
M200006016	NM_021564	Fetub	fetuin beta [Source:MarkerSymbol;Acc:MGI:1890221]	1083.67	2342.89	2.16199	1.11236	*
M200014423	XM_131801	Cda	cytidine deaminase [Source:MarkerSymbol;Acc:MGI:1919519]	69.4758	149.309	2.14907	1.10372	*
M400009758	NM_010245	-	-	596.881	1281.47	2.14695	1.10229	*
M300013757	NM_134247	Acot4	acyl-CoA thioesterase 4 [Source:MarkerSymbol;Acc:MGI:2159621]	151.816	325.853	2.14637	1.1019	*
M200013624	NM_010209	Fh1	fumarate hydratase 1 [Source:MarkerSymbol;Acc:MGI:95530]	1383.31	2965.74	2.14396	1.10027	*
M200006129	NM_025289	Tbrg1	transforming growth factor beta regulated gene 1 [Source:MarkerSymbol;Acc:MGI:1100877]	300.674	643.305	2.13954	1.0973	*
M400011808	NM_133362	-	-	290.811	620.343	2.13315	1.09298	*
M400014681	-	-	-	299.982	637.439	2.12492	1.08741	*
M200006661	NM_019993	Aldh9a1	aldehyde dehydrogenase 9, subfamily A1 [Source:MarkerSymbol;Acc:MGI:1861622]	71.8869	152.229	2.11762	1.08245	*
M200006797	-	Epb4.1	erythrocyte protein band 4.1 [Source:MarkerSymbol;Acc:MGI:95401]	221.536	468.605	2.11525	1.08083	*
M300001970	NM_008777	Pah	phenylalanine hydroxylase [Source:MarkerSymbol;Acc:MGI:97473]	2131.66	4498.35	2.11025	1.07742	*
M400001463	XM_147046	Atr	ataxia telangiectasia and Rad3 related [Source:MarkerSymbol;Acc:MGI:108028]	47.7012	100.488	2.10662	1.07493	*
M400006595	XM_145565;XM_488034	-	-	80.4387	169.345	2.10526	1.074	*
M300002096	NM_174846	6230410P16Rik	RIKEN cDNA 6230410P16 gene [Source:MarkerSymbol;Acc:MGI:2444085]	287.276	603.124	2.09946	1.07002	*
M400000966	NM_007494;XM_483909	Ass1	argininosuccinate synthetase 1 [Source:MarkerSymbol;Acc:MGI:88090]	2025.1	4251.38	2.09935	1.06994	*
M200009208	-	Pex1	peroxisome biogenesis factor 1 [Source:MarkerSymbol;Acc:MGI:1918632]	55.6675	116.794	2.09807	1.06906	*
M200004284	NM_010269	Gdap2	ganglioside-induced differentiation-associated-protein 2 [Source:MarkerSymbol;Acc:MGI:1338001]	60.6149	127.083	2.09656	1.06803	*
M200001950	NM_007825	Cyp7b1	cytochrome P450, family 7, subfamily b, polypeptide 1 [Source:MarkerSymbol;Acc:MGI:104978]	3126.53	6550.7	2.0952	1.06709	*
M300005167	NM_011318	Apcs	serum amyloid P-component [Source:MarkerSymbol;Acc:MGI:98229]	471.673	984.827	2.08795	1.06208	*
M200006788	XM_129663	Mosc1	-	1758.14	3660.3	2.08192	1.05792	*
M300008233	NM_019797	Trip4	thyroid hormone receptor interactor 4 [Source:MarkerSymbol;Acc:MGI:1928469]	99.1158	206.31	2.08151	1.05763	*
M200007344	NM_007962	Eva1	epithelial V-like antigen 1 [Source:MarkerSymbol;Acc:MGI:1289160]	72.6116	151.022	2.07987	1.05649	*
M400003830	-	Cbr1	carbonyl reductase 1 [Source:MarkerSymbol;Acc:MGI:88284]	395.513	818.658	2.06987	1.04954	*
M300002887	-	Iqgap2	IQ motif containing GTPase activating protein 2 [Source:MarkerSymbol;Acc:MGI:2449975]	51.8872	107.206	2.06613	1.04693	*
M200006137	NM_021897	Trp53inp1	transformation related protein 53 inducible nuclear protein 1 [Source:MarkerSymbol;Acc:MGI:1926609]	210.609	434.99	2.06539	1.04642	*
M400001188	-	-	-	266.594	549.359	2.06066	1.04311	*
M200006133	NM_027096;NM_028802	Prei4	preimplantation protein 4 [Source:MarkerSymbol;Acc:MGI:104898]	338.292	696.675	2.05939	1.04222	*
M300011814	NM_025833	Baiap2l1	BAI1-associated protein 2-like 1 [Source:MarkerSymbol;Acc:MGI:1914148]	79.4988	163.421	2.05564	1.03959	*
M400007238	NM_133657	Cyp2a12	cytochrome P450, family 2, subfamily a, polypeptide 12 [Source:MarkerSymbol;Acc:MGI:105055]	1727.75	3550.33	2.05489	1.03906	*
M200013125	NM_133673	Tor1b	torsin family 1, member B [Source:MarkerSymbol;Acc:MGI:1353605]	86.6566	177.827	2.05209	1.0371	*
M200011815	NM_029796	Lrg1	leucine-rich alpha-2-glycoprotein 1 [Source:MarkerSymbol;Acc:MGI:1924155]	1174.53	2408.71	2.05078	1.03618	*
M400003933	-	-	-	52.4319	107.349	2.04741	1.0338	*
M300009540	NM_007860	-	-	623.009	1274.41	2.04557	1.03251	*
M200012022	XM_485953	Wdr73	WD repeat domain 73 [Source:MarkerSymbol;Acc:MGI:1919218]	51.3259	104.964	2.04505	1.03213	*
M300018430	-	Zc3h13	zinc finger CCCH type containing 13 [Source:MarkerSymbol;Acc:MGI:1914552]	75.1422	153.552	2.04349	1.03103	*
M400008604	NM_198414	Paqr9	progestin and adipoQ receptor family member IX [Source:MarkerSymbol;Acc:MGI:1922802]	413.457	844.345	2.04216	1.03009	*
M300003373	NM_153122	Oplah	5-oxoprolinase (ATP-hydrolysing) [Source:MarkerSymbol;Acc:MGI:1922725]	485.775	991.012	2.04006	1.02862	*
M200001605	NM_007706	Socs2	suppressor of cytokine signaling 2 [Source:MarkerSymbol;Acc:MGI:1201787]	382.86	779.078	2.03489	1.02495	*
M200005395	NM_023268	Qscn6	quiescin Q6 [Source:MarkerSymbol;Acc:MGI:1330818]	150.733	306.489	2.03332	1.02384	*
M200005934	NM_145953	-	-	1431.41	2909.17	2.03239	1.02318	*
M300005898	NM_019911	Tdo2	tryptophan 2,3-dioxygenase [Source:MarkerSymbol;Acc:MGI:1928486]	12316.4	25007	2.03038	1.02175	*
M300006608	NM_172715	A230097K15Rik	RIKEN cDNA A230097K15 gene [Source:MarkerSymbol;Acc:MGI:3603816]	74.3561	150.644	2.02597	1.01862	*
M200007660	NM_029166	E030041M21Rik	RIKEN cDNA E030041M21 gene [Source:MarkerSymbol;Acc:MGI:2442888]	298.893	604.954	2.02398	1.0172	*
M200000699	NM_053176	Hrg	histidine-rich glycoprotein [Source:MarkerSymbol;Acc:MGI:2146636]	1699.43	3438.68	2.02343	1.0168	*
M300010317	NM_153528	Gramd1c	GRAM domain containing 1C [Source:MarkerSymbol;Acc:MGI:2443024]	66.3988	134.328	2.02305	1.01653	*
M300006613	NM_016690	Hnrpdl	heterogeneous nuclear ribonucleoprotein D-like [Source:MarkerSymbol;Acc:MGI:1355299]	125.728	254.108	2.02109	1.01513	*
M200014556	NM_025462	1810009K13Rik	RIKEN cDNA 1810009K13 gene [Source:MarkerSymbol;Acc:MGI:1913525]	51.0625	103.072	2.01854	1.01331	*
M200008132	NM_019975	Hacl1	2-hydroxyacyl-CoA lyase 1 [Source:MarkerSymbol;Acc:MGI:1929657]	2845.15	5737.49	2.01658	1.01191	*
M300004668	NM_025802	Pnpla2	patatin-like phospholipase domain containing 2 [Source:MarkerSymbol;Acc:MGI:1914103]	342.262	689.403	2.01426	1.01025	*
M400000210	NM_010006	Cyp2d9	cytochrome P450, family 2, subfamily d, polypeptide 9 [Source:MarkerSymbol;Acc:MGI:88606]	6581.36	13251.1	2.01342	1.00965	*
M400007166	XM_485430	LOC433745	-	321.47	647.056	2.0128	1.0092	*
M400006262	NM_145360;NM_177960	Idi1	isopentenyl-diphosphate delta isomerase [Source:MarkerSymbol;Acc:MGI:2442264]	100.923	202.497	2.00645	1.00465	*
M200001568	NM_011728	Xpa	xeroderma pigmentosum, complementation group A [Source:MarkerSymbol;Acc:MGI:99135]	164.843	330.281	2.00361	1.00261	*
M400006282	NM_144839	Ube2e2	ubiquitin-conjugating enzyme E2E 2 (UBC4/5 homolog, yeast) [Source:MarkerSymbol;Acc:MGI:2384997]	66.8784	133.899	2.00212	1.00153	*
M300016182	NM_153136	Nudt18	nudix (nucleoside diphosphate linked moiety X)-type motif 18 [Source:MarkerSymbol;Acc:MGI:2385853]	87.4076	174.906	2.00104	1.00075	*
M200005335	NM_017370	Hp	haptoglobin [Source:MarkerSymbol;Acc:MGI:96211]	10991.1	21991.7	2.00087	1.00063	*

## Sheet: A1down NC-Control
Supple Tanle 11: Gene Analysis Up-regulation
Down-regulated Genes in NC-Control than HFHSD-Control
Name	RefSeq_id	symbol	description	Normalized_Cy5	Normalized_Cy3	ratio(Cy3/Cy5)	LOG2[ratio(Cy3/Cy5)]	up	down
				HF-Cont	NC-Cont
M300008631	-	Myh4	myosin, heavy polypeptide 4, skeletal muscle [Source:MarkerSymbol;Acc:MGI:1339713]	19441.7	9.45255	0.000486	-11.0068		***
M400000269	NM_009394	Tnnc2	troponin C2, fast [Source:MarkerSymbol;Acc:MGI:98780]	30029.8	42.2305	0.001406	-9.47419		***
M200000366	NM_021285	Myl1	myosin, light polypeptide 1 [Source:MarkerSymbol;Acc:MGI:97269]	28641.9	41.7771	0.001459	-9.4208		***
M300011700	NM_146189;NM_178067	-	-	4526.74	6.8898	0.001522	-9.35982		***
M200003319	NM_016754	Mylpf	myosin light chain, phosphorylatable, fast skeletal muscle [Source:MarkerSymbol;Acc:MGI:97273]	16858.9	37.9723	0.002252	-8.79458		***
M200002239	NM_013456	Actn3	actinin alpha 3 [Source:MarkerSymbol;Acc:MGI:99678]	2709.95	7.33261	0.002706	-8.52962		***
M300001729	NM_011620	Tnnt3	troponin T3, skeletal, fast [Source:MarkerSymbol;Acc:MGI:109550]	24004.3	65.0825	0.002711	-8.52696		***
M200007327	NM_029569	Asb5	ankyrin repeat and SOCs box-containing protein 5 [Source:MarkerSymbol;Acc:MGI:1923544]	2493.33	7.75918	0.003112	-8.32794		***
M200008191	NM_009405	Tnni2	troponin I, skeletal, fast 2 [Source:MarkerSymbol;Acc:MGI:105070]	22395.2	69.767	0.003115	-8.32655		***
M300002865	NM_198415	Ckmt2	creatine kinase, mitochondrial 2 [Source:MarkerSymbol;Acc:MGI:1923972]	4291	13.6009	0.00317	-8.3013		***
M400011399	NM_021508	Myoz1	myozenin 1 [Source:MarkerSymbol;Acc:MGI:1929471]	3792.18	13.1048	0.003456	-8.17668		***
M200013095	NM_018870	Pgam2	phosphoglycerate mutase 2 [Source:MarkerSymbol;Acc:MGI:1933118]	2197.34	8.93538	0.004066	-7.94217		***
M200006768	NM_007933	Eno3	enolase 3, beta muscle [Source:MarkerSymbol;Acc:MGI:95395]	7253.38	31.4972	0.004342	-7.84742		***
M200007718	NM_007504	Atp2a1	ATPase, Ca++ transporting, cardiac muscle, fast twitch 1 [Source:MarkerSymbol;Acc:MGI:105058]	4783	23.3876	0.00489	-7.67595		***
M200014014	NM_009943	Cox6a2	cytochrome c oxidase, subunit VI a, polypeptide 2 [Source:MarkerSymbol;Acc:MGI:104649]	1323.01	7.42986	0.005616	-7.47624		***
M400001115	NM_010174	Fabp3	fatty acid binding protein 3, muscle and heart [Source:MarkerSymbol;Acc:MGI:95476]	7502.68	42.4117	0.005653	-7.46677		***
M300001745	NM_013593	Mb	myoglobin [Source:MarkerSymbol;Acc:MGI:96922]	11561.1	65.707	0.005683	-7.45913		***
M200003422	XM_134169	Slc25a4	solute carrier family 25 (mitochondrial carrier, adenine nucleotide translocator), member 4 [Source:MarkerSymbol;Acc:MGI:1353495]	14699.3	88.8181	0.006042	-7.37076		***
M300006106	NM_009416	Tpm2	tropomyosin 2, beta [Source:MarkerSymbol;Acc:MGI:98810]	1342.95	9.57314	0.007128	-7.13229		***
M300017694	NM_030143	Ddit4l	DNA-damage-inducible transcript 4-like [Source:MarkerSymbol;Acc:MGI:1920534]	750.901	5.56423	0.00741	-7.07631		***
M200001471	NM_007751	Cox8b	cytochrome c oxidase, subunit VIIIb [Source:MarkerSymbol;Acc:MGI:105958]	4312.91	33.6484	0.007802	-7.00194		***
M200013335	NM_009606	Acta1	actin, alpha 1, skeletal muscle [Source:MarkerSymbol;Acc:MGI:87902]	25687.2	203.741	0.007932	-6.9781		***
M400008638	-	Ankrd39	ankyrin repeat domain 23 [Source:MarkerSymbol;Acc:MGI:1925571]	2391.93	19.2793	0.00806	-6.955		***
M200000890	NM_007710	Ckm	creatine kinase, muscle [Source:MarkerSymbol;Acc:MGI:88413]	11000.4	98.2754	0.008934	-6.80648		***
M300000716	NM_013645	Pvalb	parvalbumin [Source:MarkerSymbol;Acc:MGI:97821]	3298.18	30.6455	0.009292	-6.7498		***
M200013016	-	Mylk2	myosin, light polypeptide kinase 2, skeletal muscle [Source:MarkerSymbol;Acc:MGI:2139434]	534.373	5.29925	0.009917	-6.65588		***
M300000704	NM_016712	Tmod4	tropomodulin 4 [Source:MarkerSymbol;Acc:MGI:1355285]	1074.69	10.876	0.01012	-6.62665		***
M200006103	NM_015825	Sh3bgr	SH3-binding domain glutamic acid-rich protein [Source:MarkerSymbol;Acc:MGI:1354740]	748.731	7.73367	0.010329	-6.59716		***
M200002893	NM_008664	Myom2	myomesin 2 [Source:MarkerSymbol;Acc:MGI:1328358]	568.046	6.20478	0.010923	-6.51649		***
M200002416	NM_010043	Des	desmin [Source:MarkerSymbol;Acc:MGI:94885]	811.195	9.03479	0.011138	-6.48837		***
M200004804	NM_013648	Rtn2	reticulon 2 (Z-band associated protein) [Source:MarkerSymbol;Acc:MGI:107612]	943.45	10.6805	0.011321	-6.46485		***
M200002952	NM_009204	Slc2a4	solute carrier family 2 (facilitated glucose transporter), member 4 [Source:MarkerSymbol;Acc:MGI:95758]	779.861	9.4164	0.012074	-6.37195		***
M200005709	NM_011224	Pygm	muscle glycogen phosphorylase [Source:MarkerSymbol;Acc:MGI:97830]	1873.06	22.6193	0.012076	-6.37171		***
M400000973	XM_130232	Neb	nebulin [Source:MarkerSymbol;Acc:MGI:97292]	1239.11	15.0327	0.012132	-6.36504		***
M400000547	NM_024188	Oxct1	3-oxoacid CoA transferase 1 [Source:MarkerSymbol;Acc:MGI:1914291]	471.777	6.01415	0.012748	-6.29359		***
M400010954	NM_009608	Actc1	actin, alpha, cardiac [Source:MarkerSymbol;Acc:MGI:87905]	1992.27	25.9204	0.01301	-6.26424		***
M200001200	NM_010211	Fhl1	four and a half LIM domains 1 [Source:MarkerSymbol;Acc:MGI:1298387]	2247.31	31.0756	0.013828	-6.17626		***
M400011736	NM_033268	Actn2	actinin alpha 2 [Source:MarkerSymbol;Acc:MGI:109192]	672.052	10.2808	0.015298	-6.03051		***
M300011169	-	Cpe	carboxypeptidase E [Source:MarkerSymbol;Acc:MGI:101932]	518.113	8.1737	0.015776	-5.98612		***
M200006102	NM_181728	Art3	ADP-ribosyltransferase 3 [Source:MarkerSymbol;Acc:MGI:1202729]	606.143	9.59198	0.015825	-5.98165		***
M200009450	NM_020033	Ankrd2	ankyrin repeat domain 2 (stretch responsive muscle) [Source:MarkerSymbol;Acc:MGI:1861447]	652.058	11.9343	0.018302	-5.77185		***
M400002551	NM_013750	Phlda3	pleckstrin homology-like domain, family A, member 3 [Source:MarkerSymbol;Acc:MGI:1351485]	370.88	6.87753	0.018544	-5.7529		***
M400011195	NM_013494	Cpe	carboxypeptidase E [Source:MarkerSymbol;Acc:MGI:101932]	426.333	8.05642	0.018897	-5.7257		***
M200009335	NM_021503	Myoz2	myozenin 2 [Source:MarkerSymbol;Acc:MGI:1913063]	332.905	6.31986	0.018984	-5.71907		***
M400001450	NM_011099	Pkm2	pyruvate kinase, muscle [Source:MarkerSymbol;Acc:MGI:97591]	788.659	15.0726	0.019112	-5.70938		***
M200000069	NM_008409	Itm2a	integral membrane protein 2A [Source:MarkerSymbol;Acc:MGI:107706]	287.727	5.69088	0.019779	-5.65989		***
M200001006	NM_007906	Eef1a2	eukaryotic translation elongation factor 1 alpha 2 [Source:MarkerSymbol;Acc:MGI:1096317]	472.113	9.4998	0.020122	-5.63508		***
M400010990	NM_009944	Cox7a1	cytochrome c oxidase, subunit VIIa 1 [Source:MarkerSymbol;Acc:MGI:1316714]	1620.03	33	0.02037	-5.61741		***
M200014442	NM_013712	Itgb1bp2	integrin beta 1 binding protein 2 [Source:MarkerSymbol;Acc:MGI:1353420]	368.292	8.31698	0.022583	-5.46862		***
M200014793	XM_483889	Trdn	triadin [Source:MarkerSymbol;Acc:MGI:1924007]	1765.11	40.0067	0.022665	-5.46339		***
M300000730	NM_010859	Myl3	myosin, light polypeptide 3 [Source:MarkerSymbol;Acc:MGI:97268]	545.551	12.5571	0.023017	-5.44116		***
M200005294	NM_021514	Pfkm	phosphofructokinase, muscle [Source:MarkerSymbol;Acc:MGI:97548]	2267.88	52.819	0.02329	-5.42415		***
M200008976	NM_016749	-	-	543.613	12.892	0.023715	-5.39806		***
M200008286	NM_026346	Fbxo32	F-box protein 32 [Source:MarkerSymbol;Acc:MGI:1914981]	500.718	12.2154	0.024396	-5.35721		***
M300005685	NM_024406	Fabp4	fatty acid binding protein 4, adipocyte [Source:MarkerSymbol;Acc:MGI:88038]	6173.68	161.845	0.026215	-5.25346		***
M200004057	NM_146120	Gsn	gelsolin [Source:MarkerSymbol;Acc:MGI:95851]	2216.34	59.623	0.026902	-5.21614		***
M200007706	NM_026929	Chac1	ChaC, cation transport regulator-like 1 (E. coli) [Source:MarkerSymbol;Acc:MGI:1916315]	298.742	8.08704	0.02707	-5.20716		***
M200006642	NM_145533	Smox	spermine oxidase [Source:MarkerSymbol;Acc:MGI:2445356]	290.366	8.08805	0.027855	-5.16592		***
M200001790	NM_009109	Ryr1	ryanodine receptor 1, skeletal muscle [Source:MarkerSymbol;Acc:MGI:99659]	269.701	7.57252	0.028077	-5.15447		***
M400001245	NM_008492	Ldhb	lactate dehydrogenase B [Source:MarkerSymbol;Acc:MGI:96763]	516.677	15.5543	0.030105	-5.05385		***
M300015481	NM_145463	Tmem46	transmembrane protein 46 [Source:MarkerSymbol;Acc:MGI:2444716]	279.627	8.44368	0.030196	-5.0495		***
M200006237	NM_019759	Dpt	dermatopontin [Source:MarkerSymbol;Acc:MGI:1928392]	570.721	18.3038	0.032071	-4.96259		***
M300000974	NM_021477;NM_183188	A2bp1	ataxin 2 binding protein 1 [Source:MarkerSymbol;Acc:MGI:1926224]	430.451	13.8276	0.032123	-4.96025		***
M400000139	NM_178405	Atp1a2	ATPase, Na+/K+ transporting, alpha 2 polypeptide [Source:MarkerSymbol;Acc:MGI:88106]	385.926	12.4816	0.032342	-4.95045		***
M300009411	-	Ly6a	lymphocyte antigen 6 complex, locus A [Source:MarkerSymbol;Acc:MGI:107527]	211.648	6.86928	0.032456	-4.94537		***
M300013987	NM_175456	Abra	actin-binding Rho activating protein [Source:MarkerSymbol;Acc:MGI:2444891]	335.353	11.6937	0.03487	-4.84187		***
M200001610	NM_013703	Vldlr	very low density lipoprotein receptor [Source:MarkerSymbol;Acc:MGI:98935]	280.11	9.9765	0.035616	-4.81133		***
M300001423	NM_008509	Lpl	lipoprotein lipase [Source:MarkerSymbol;Acc:MGI:96820]	1468.31	52.6979	0.03589	-4.80027		***
M200002332	NM_009464	Ucp3	uncoupling protein 3 (mitochondrial, proton carrier) [Source:MarkerSymbol;Acc:MGI:1099787]	143.672	5.29378	0.036846	-4.76235		***
M400004262	NM_178608	-	-	167.36	6.34695	0.037924	-4.72075		***
M200009308	NM_025891	Smarcd3	SWI/SNF related, matrix associated, actin dependent regulator of chromatin, subfamily d, member 3 [Source:MarkerSymbol;Acc:MGI:1914243]	188.671	7.2237	0.038287	-4.707		***
M200014645	NM_030152	-	-	177.952	7.27758	0.040896	-4.6119		***
M200015325	NM_011892	Sgcg	sarcoglycan, gamma (dystrophin-associated glycoprotein) [Source:MarkerSymbol;Acc:MGI:1346524]	238.799	9.86711	0.04132	-4.59702		***
M400003529	NM_011436	Sorl1	sortilin-related receptor, LDLR class A repeats-containing [Source:MarkerSymbol;Acc:MGI:1202296]	131.36	5.5554	0.042291	-4.56351		***
M300005995	NM_133723	Asph	aspartate-beta-hydroxylase [Source:MarkerSymbol;Acc:MGI:1914186]	189.417	8.28809	0.043756	-4.51438		***
M300010088	NM_007392;NM_183274	Acta2	actin, alpha 2, smooth muscle, aorta [Source:MarkerSymbol;Acc:MGI:87909]	199.586	8.75649	0.043873	-4.51052		***
M300007364	NM_007438	Aldoa	aldolase 1, A isoform [Source:MarkerSymbol;Acc:MGI:87994]	14072.9	617.812	0.043901	-4.5096		***
M200004232	NM_011876	Twf2	twinfilin, actin-binding protein, homolog 2 (Drosophila) [Source:MarkerSymbol;Acc:MGI:1346078]	703.28	31.0112	0.044095	-4.50324		***
M400005678	-	Usp13	ubiquitin specific peptidase 13 (isopeptidase T-3) [Source:MarkerSymbol;Acc:MGI:1919857]	130.334	5.77975	0.044346	-4.49505		***
M400000521	NM_009393	Tnnc1	troponin C, cardiac/slow skeletal [Source:MarkerSymbol;Acc:MGI:98779]	170.816	7.70204	0.04509	-4.47105		***
M300001769	NM_011322	Scn1b	sodium channel, voltage-gated, type I, beta [Source:MarkerSymbol;Acc:MGI:98247]	169.878	7.70094	0.045332	-4.46333		***
M300022015	NM_009189	Six1	sine oculis-related homeobox 1 homolog (Drosophila) [Source:MarkerSymbol;Acc:MGI:102780]	132.155	6.00263	0.045421	-4.4605		***
M400001029	NM_019410	Pfn2	profilin 2 [Source:MarkerSymbol;Acc:MGI:97550]	604.254	27.5545	0.045601	-4.45479		***
M200013516	NM_021430	2900002H16Rik	RIKEN cDNA 2900002H16 gene [Source:MarkerSymbol;Acc:MGI:1922945]	244.235	11.7843	0.04825	-4.37333		***
M200000005	NM_008657	Myf6	myogenic factor 6 [Source:MarkerSymbol;Acc:MGI:97253]	422.084	20.9393	0.049609	-4.33325		***
M400012220	NM_172398	2310005E10Rik	RIKEN cDNA 2310005E10 gene [Source:MarkerSymbol;Acc:MGI:1915111]	196.659	9.86032	0.050139	-4.31792		***
M200014047	NM_029095	Gup1	Gup1, glycerol uptake/transporter homolog (yeast) [Source:MarkerSymbol;Acc:MGI:1922020]	140.088	7.11859	0.050815	-4.2986		***
M200000166	NM_007702	Cidea	cell death-inducing DNA fragmentation factor, alpha subunit-like effector A [Source:MarkerSymbol;Acc:MGI:1270845]	147.005	7.57923	0.051558	-4.27766		***
M400006767	-	Q9CPQ9_MOUSE	Adult male testis cDNA, RIKEN full-length enriched library, clone:4933417I20 product:ALDOLASE 1, A ISOFORM homolog (Novel protein similar to aldolase 1, A isoform Aldo1) (Adult male testis cDNA, RIKEN full-length enriched library, clone:4921524E03 product [Source:Uniprot/SPTREMBL;Acc:Q9CPQ9]	2068.86	108.452	0.052421	-4.25371		***
M200000253	NM_011618	Tnnt1	troponin T1, skeletal, slow [Source:MarkerSymbol;Acc:MGI:1333868]	167.495	8.78716	0.052462	-4.25258		***
M200008051	NM_013871	Mapk12	mitogen-activated protein kinase 12 [Source:MarkerSymbol;Acc:MGI:1353438]	107.723	5.79594	0.053804	-4.21614		***
M400001638	NM_008832;NM_173021	Phka1	phosphorylase kinase alpha 1 [Source:MarkerSymbol;Acc:MGI:97576]	189.977	10.2981	0.054207	-4.20538		***
M300000048	NM_025508	Gmpr	guanosine monophosphate reductase [Source:MarkerSymbol;Acc:MGI:1913605]	329.829	17.9866	0.054533	-4.19673		***
M200005992	NM_029344	Acyp2	acylphosphatase 2, muscle type [Source:MarkerSymbol;Acc:MGI:1922822]	1230.31	67.178	0.054602	-4.1949		***
M400002981	-	EG433229	-	166.064	9.22472	0.055549	-4.1701		***
M300011435	NM_010473	Hrc	histidine rich calcium binding protein [Source:MarkerSymbol;Acc:MGI:96226]	631.472	36.6899	0.058102	-4.10527		***
M400000712	NM_010867	Myom1	myomesin 1 [Source:MarkerSymbol;Acc:MGI:1341430]	213.261	12.4498	0.058379	-4.09841		***
M200001138	NM_007994	Fbp2	fructose bisphosphatase 2 [Source:MarkerSymbol;Acc:MGI:95491]	180.556	10.7321	0.059439	-4.07245		***
M400013020	XM_284175	Flnc	filamin C, gamma (actin binding protein 280) [Source:MarkerSymbol;Acc:MGI:95557]	245.773	15.1925	0.061815	-4.0159		***
M300015361	NM_007722	Cxcr7	chemokine (C-X-C motif) receptor 7 [Source:MarkerSymbol;Acc:MGI:109562]	134.257	8.54817	0.06367	-3.97324		***
M200000038	NM_010444	Nr4a1	nuclear receptor subfamily 4, group A, member 1 [Source:MarkerSymbol;Acc:MGI:1352454]	188.693	12.1238	0.064251	-3.96014		***
M300008189	NM_019793	Tspan3	tetraspanin 3 [Source:MarkerSymbol;Acc:MGI:1928098]	234.072	15.6205	0.066734	-3.90543		***
M400003038	-	ENSMUSG00000045470	predicted gene, ENSMUSG00000045470 [Source:MarkerSymbol;Acc:MGI:3641922]	143.887	9.74378	0.067718	-3.88432		***
M200004773	NM_013928	Schip1	schwannomin interacting protein 1 [Source:MarkerSymbol;Acc:MGI:1353557]	246.696	16.8444	0.06828	-3.87239		***
M200006101	NM_030696	Slc16a3	solute carrier family 16 (monocarboxylic acid transporters), member 3 [Source:MarkerSymbol;Acc:MGI:1933438]	249.616	17.2177	0.068976	-3.85776		***
M400000040	-	-	-	289.02	19.9898	0.069164	-3.85383		***
M400010831	NM_008495	Lgals1	lectin, galactose binding, soluble 1 [Source:MarkerSymbol;Acc:MGI:96777]	1973.13	137.943	0.069911	-3.83834		***
M300005240	NM_025569	Mgst3	microsomal glutathione S-transferase 3 [Source:MarkerSymbol;Acc:MGI:1913697]	1022.8	71.698	0.0701	-3.83444		***
M200004751	NM_025282	Mef2c	myocyte enhancer factor 2C [Source:MarkerSymbol;Acc:MGI:99458]	219.212	15.6048	0.071186	-3.81226		***
M200005065	NM_019914	Mllt11	myeloid/lymphoid or mixed-lineage leukemia (trithorax homolog, Drosophila); translocated to, 11 [Source:MarkerSymbol;Acc:MGI:1929671]	337.439	24.2665	0.071914	-3.79758		***
M300004765	NM_011606	Clec3b	C-type lectin domain family 3, member b [Source:MarkerSymbol;Acc:MGI:104540]	140.112	10.087	0.071992	-3.79602		***
M300007062	NM_139117	Csda	cold shock domain protein A [Source:MarkerSymbol;Acc:MGI:2137670]	222.992	17.1049	0.076706	-3.70452		***
M200015715	NM_007859	Dffb	DNA fragmentation factor, beta subunit [Source:MarkerSymbol;Acc:MGI:1196287]	555.454	43.4639	0.078249	-3.67578		***
M200005738	NM_031401	Pde4dip	phosphodiesterase 4D interacting protein (myomegalin) [Source:MarkerSymbol;Acc:MGI:1891434]	714.924	56.3567	0.078829	-3.66513		***
M400010743	NM_007606	Car3	carbonic anhydrase 3 [Source:MarkerSymbol;Acc:MGI:88270]	12843.8	1012.52	0.078833	-3.66506		***
M200001717	NM_009668	Bin1	bridging integrator 1 [Source:MarkerSymbol;Acc:MGI:108092]	709.186	55.9752	0.078929	-3.6633		***
M300004399	NM_139269	Hrasls3	HRAS like suppressor 3 [Source:MarkerSymbol;Acc:MGI:2179715]	671.162	53.6346	0.079913	-3.64543		***
M200001333	NM_007421	Adssl1	adenylosuccinate synthetase like 1 [Source:MarkerSymbol;Acc:MGI:87947]	1149.78	92.0804	0.080086	-3.64231		***
M300002989	-	Asb14	ankyrin repeat and SOCS box-containing protein 14 [Source:MarkerSymbol;Acc:MGI:2655107]	282.822	22.7432	0.080415	-3.63639		***
M200000108	-	Car3	carbonic anhydrase 3 [Source:MarkerSymbol;Acc:MGI:88270]	16473.5	1328.05	0.080618	-3.63275		***
M300011299	NM_177003	9630033F20Rik	RIKEN cDNA 9630033F20 gene [Source:MarkerSymbol;Acc:MGI:2442752]	131.737	10.7231	0.081398	-3.61886		***
M200004974	NM_019707	Cdh13	cadherin 13 [Source:MarkerSymbol;Acc:MGI:99551]	104.23	8.56542	0.082178	-3.6051		***
M200003666	NM_009161	Sgca	sarcoglycan, alpha (dystrophin-associated glycoprotein) [Source:MarkerSymbol;Acc:MGI:894698]	157.424	12.9954	0.08255	-3.59859		***
M300004916	NM_009930	-	-	629.18	53.7653	0.085453	-3.54873		***
M400000307	NM_178680	Unc45b	unc-45 homolog B (C. elegans) [Source:MarkerSymbol;Acc:MGI:2443377]	307.157	26.7165	0.08698	-3.52317		***
M300011211	NM_175207	Ankrd9	ankyrin repeat domain 9 [Source:MarkerSymbol;Acc:MGI:1921501]	117.594	10.3342	0.08788	-3.50832		***
M400010965	NM_009658	Akr1b3	aldo-keto reductase family 1, member B3 (aldose reductase) [Source:MarkerSymbol;Acc:MGI:1353494]	425.762	37.4406	0.087938	-3.50737		***
M200009474	NM_021391	Ppp1r1a	protein phosphatase 1, regulatory (inhibitor) subunit 1A [Source:MarkerSymbol;Acc:MGI:1889595]	147.061	12.9603	0.088129	-3.50424		***
M200006072	NM_013935	Ptpla	protein tyrosine phosphatase-like (proline instead of catalytic arginine), member a [Source:MarkerSymbol;Acc:MGI:1353592]	178.973	16.0988	0.089951	-3.47472		***
M400007808	-	Tmem65	transmembrane protein 65 [Source:MarkerSymbol;Acc:MGI:1922118]	323.663	29.2605	0.090404	-3.46747		***
M400010757	NM_007763	Crip1	cysteine-rich protein 1 (intestinal) [Source:MarkerSymbol;Acc:MGI:88501]	100.182	9.14979	0.091332	-3.45274		***
M400010725	NM_007444	Amd1	S-adenosylmethionine decarboxylase 1 [Source:MarkerSymbol;Acc:MGI:88004]	371.378	34.9968	0.094235	-3.40759		***
M300000349	NM_007643	Cd36	CD36 antigen [Source:MarkerSymbol;Acc:MGI:107899]	1447.85	137.923	0.095261	-3.39197		***
M200005924	NM_007616	Cav1	caveolin, caveolae protein 1 [Source:MarkerSymbol;Acc:MGI:102709]	431.881	41.4895	0.096067	-3.37982		***
M400007301	NM_009665	-	-	1539.32	148.065	0.096189	-3.37798		***
M300003525	NM_008047	-	-	185.43	18.1105	0.097667	-3.35599		***
M300005276	NM_133232	Pfkfb3	6-phosphofructo-2-kinase/fructose-2,6-biphosphatase 3 [Source:MarkerSymbol;Acc:MGI:2181202]	291.796	28.8833	0.098985	-3.33665		***
M400005020	-	Smyd1	SET and MYND domain containing 1 [Source:MarkerSymbol;Acc:MGI:104790]	219.535	22.455	0.102284	-3.28935		***
M300015977	-	E130304I02Rik	RIKEN cDNA E130304I02 gene [Source:MarkerSymbol;Acc:MGI:1925797]	352.664	37.5377	0.10644	-3.23189		***
M400011156	NM_011653;NM_011653;NM_011653;NM_011653;NM_011653	-	-	108.61	11.677	0.107513	-3.21742		***
M400000326	-	Pdk4	pyruvate dehydrogenase kinase, isoenzyme 4 [Source:MarkerSymbol;Acc:MGI:1351481]	1533.15	165.928	0.108227	-3.20787		***
M400008706	NM_009665;XM_483892	Amd1	S-adenosylmethionine decarboxylase 1 [Source:MarkerSymbol;Acc:MGI:88004]	689.774	74.736	0.108348	-3.20626		***
M200003353	NM_010730	Anxa1	annexin A1 [Source:MarkerSymbol;Acc:MGI:96819]	134.968	14.6765	0.10874	-3.20105		***
M200003824	NM_027109	Dnase1l1	deoxyribonuclease 1-like 1 [Source:MarkerSymbol;Acc:MGI:109628]	197.085	21.6417	0.109809	-3.18693		***
M200000796	NM_007470	Apod	apolipoprotein D [Source:MarkerSymbol;Acc:MGI:88056]	173.412	19.1554	0.110462	-3.17838		***
M300007637	NM_177920	Serpina7	serine (or cysteine) peptidase inhibitor, clade A (alpha-1 antiproteinase, antitrypsin), member 7 [Source:MarkerSymbol;Acc:MGI:3041197]	156.433	17.3204	0.110721	-3.175		***
M200015883	NM_023395	Wfdc1	WAP four-disulfide core domain 1 [Source:MarkerSymbol;Acc:MGI:1915116]	114.801	12.8021	0.111516	-3.16468		***
M400013195	-	-	-	206.933	23.7193	0.114623	-3.12503		***
M200002112	NM_010234	Fos	FBJ osteosarcoma oncogene [Source:MarkerSymbol;Acc:MGI:95574]	162.721	19.0021	0.116777	-3.09817		***
M200004950	NM_172417	-	-	105.586	12.5019	0.118405	-3.0782		***
M200009317	NM_009127	Scd1	stearoyl-Coenzyme A desaturase 1 [Source:MarkerSymbol;Acc:MGI:98239]	31020.8	3675.37	0.118481	-3.07727		***
M200002351	NM_013755	-	-	441.897	52.7901	0.119462	-3.06538		***
M200005624	XM_132983	Lmod2	leiomodin 2 (cardiac) [Source:MarkerSymbol;Acc:MGI:2135672]	144.259	17.6249	0.122175	-3.03298		***
M200003096	NM_008095	Gbas	glioblastoma amplified sequence [Source:MarkerSymbol;Acc:MGI:1278343]	766.032	93.7445	0.122377	-3.0306		***
M300013932	-	-	-	140.634	17.3194	0.123152	-3.02149		***
M400004481	-	ENSMUSG00000053474	predicted gene, ENSMUSG00000053474 [Source:MarkerSymbol;Acc:MGI:3641835]	180.136	22.4055	0.124381	-3.00716		***
M200013916	NM_019686	Cib2	calcium and integrin binding family member 2 [Source:MarkerSymbol;Acc:MGI:1929293]	224.717	29.1333	0.129644	-2.94737		**
M300008761	XM_131166	Agl	amylo-1,6-glucosidase, 4-alpha-glucanotransferase [Source:MarkerSymbol;Acc:MGI:1924809]	560.893	73.6964	0.131391	-2.92806		**
M400003541	-	6330416L07Rik	RIKEN cDNA 6330416L07 gene [Source:MarkerSymbol;Acc:MGI:2442394]	502.375	68.8426	0.137034	-2.86739		**
M400004275	NM_008483	Lamb2	laminin, beta 2 [Source:MarkerSymbol;Acc:MGI:99916]	180.951	25.0516	0.138444	-2.85263		**
M200000800	-	-	-	838.312	117.373	0.140012	-2.83638		**
M300003443	NM_026439	Ccdc80	coiled-coil domain containing 80 [Source:MarkerSymbol;Acc:MGI:1915146]	170.071	24.6411	0.144887	-2.787		**
M300012470	-	-	-	118.694	17.328	0.145989	-2.77607		**
M200008372	NM_011313	S100a6	S100 calcium binding protein A6 (calcyclin) [Source:MarkerSymbol;Acc:MGI:1339467]	263.117	39.1466	0.14878	-2.74875		**
M200003554	NM_008295	Hsd3b5	hydroxy-delta-5-steroid dehydrogenase, 3 beta- and steroid delta-isomerase 5 [Source:MarkerSymbol;Acc:MGI:104645]	984.674	148.915	0.151233	-2.72516		**
M200002781	NM_013737	Pla2g7	phospholipase A2, group VII (platelet-activating factor acetylhydrolase, plasma) [Source:MarkerSymbol;Acc:MGI:1351327]	161.071	24.4265	0.15165	-2.72118		**
M200009303	NM_026514	Cdc42ep3	CDC42 effector protein (Rho GTPase binding) 3 [Source:MarkerSymbol;Acc:MGI:2384718]	132.991	20.3578	0.153076	-2.70768		**
M200002583	NM_008445	Kif3c	kinesin family member 3C [Source:MarkerSymbol;Acc:MGI:107979]	121.097	19.8253	0.163714	-2.61075		**
M400000234	NM_008700	Nkx2-5	NK2 transcription factor related, locus 5 (Drosophila) [Source:MarkerSymbol;Acc:MGI:97350]	144.751	23.8404	0.164699	-2.6021		**
M300008740	NM_146152	Ipo13	importin 13 [Source:MarkerSymbol;Acc:MGI:2385205]	339.291	56.4897	0.166493	-2.58647		**
M300012254	NM_030598;NM_207649	Dscr1l1	Down syndrome critical region gene 1-like 1 [Source:MarkerSymbol;Acc:MGI:1858219]	106.591	17.911	0.168035	-2.57317		**
M300000787	-	Crip1	cysteine-rich protein 1 (intestinal) [Source:MarkerSymbol;Acc:MGI:88501]	308.807	53.3007	0.172602	-2.53448		**
M300013787	NM_146131	Pbxip1	pre-B-cell leukemia transcription factor interacting protein 1 [Source:MarkerSymbol;Acc:MGI:2441670]	302.385	55.1168	0.182274	-2.45582		**
M400000298	NM_009242	Sparc	secreted acidic cysteine rich glycoprotein [Source:MarkerSymbol;Acc:MGI:98373]	444.35	81.1726	0.182677	-2.45263		**
M300010568	XM_145511	Hspb6	heat shock protein, alpha-crystallin-related, B6 [Source:MarkerSymbol;Acc:MGI:2685325]	883.388	164.87	0.186633	-2.42172		**
M400005219	NM_016872	-	-	327.408	61.4461	0.187674	-2.4137		**
M300002207	NM_024226;NM_194051;NM_194052;NM_194053;NM_194054	Rtn4	reticulon 4 [Source:MarkerSymbol;Acc:MGI:1915835]	3940.39	741.599	0.188205	-2.40962		**
M400000729	NM_153153	Svil	supervillin [Source:MarkerSymbol;Acc:MGI:2147319]	104.35	19.6415	0.188228	-2.40945		**
M400001091	NM_019840	Pde4b	phosphodiesterase 4B, cAMP specific [Source:MarkerSymbol;Acc:MGI:99557]	242.406	46.1285	0.190294	-2.3937		**
M200004359	NM_029614	Prss23	protease, serine, 23 [Source:MarkerSymbol;Acc:MGI:1923703]	170.767	32.6755	0.191346	-2.38574		**
M400005479	NM_008294	Hsd3b4	hydroxy-delta-5-steroid dehydrogenase, 3 beta- and steroid delta-isomerase 4 [Source:MarkerSymbol;Acc:MGI:96236]	327.205	62.9756	0.192465	-2.37733		**
M400000587	NM_010738	Ly6a	lymphocyte antigen 6 complex, locus A [Source:MarkerSymbol;Acc:MGI:107527]	553.154	107.286	0.193953	-2.36622		**
M200004925	NM_026126	Fundc2	FUN14 domain containing 2 [Source:MarkerSymbol;Acc:MGI:1914641]	239.215	46.9968	0.196462	-2.34768		**
M300014320	NM_207229	-	-	243.706	48.2073	0.19781	-2.33781		**
M300012819	NM_178593	-	-	239.25	47.544	0.198721	-2.33118		**
M400002310	XM_109592	Coq10a	-	210.915	42.2046	0.200102	-2.32119		**
M200004654	NM_053252	Kcnk7	potassium channel, subfamily K, member 7 [Source:MarkerSymbol;Acc:MGI:1341841]	154.809	31.0767	0.200742	-2.31659		**
M400010860	NM_008802	Pde7a	phosphodiesterase 7A [Source:MarkerSymbol;Acc:MGI:1202402]	135.625	27.2939	0.201245	-2.31298		**
M200006786	NM_134142	Tmem109	transmembrane protein 109 [Source:MarkerSymbol;Acc:MGI:1915789]	191.74	38.9272	0.203021	-2.3003		**
M300003942	NM_145491	Rhoq	ras homolog gene family, member Q [Source:MarkerSymbol;Acc:MGI:1931553]	281.261	57.2712	0.203623	-2.29603		**
M300011384	NM_178080	Pde4dip	phosphodiesterase 4D interacting protein (myomegalin) [Source:MarkerSymbol;Acc:MGI:1891434]	273.712	56.6258	0.206881	-2.27313		**
M300018350	-	2400006H24Rik	RIKEN cDNA 2400006H24 gene [Source:MarkerSymbol;Acc:MGI:1889073]	115.84	24.135	0.208347	-2.26294		**
M200015710	NM_001004468;NM_021314;NM_206856	Tacc2	transforming, acidic coiled-coil containing protein 2 [Source:MarkerSymbol;Acc:MGI:1928899]	361.946	76.5513	0.211499	-2.24128		**
M200009318	NM_008293	Hsd3b1	hydroxy-delta-5-steroid dehydrogenase, 3 beta- and steroid delta-isomerase 1 [Source:MarkerSymbol;Acc:MGI:96233]	127.565	27.1306	0.21268	-2.23324		**
M200007890	NM_026808	1110028A07Rik	RIKEN cDNA 1110028A07 gene [Source:MarkerSymbol;Acc:MGI:1915930]	1164.07	248.868	0.213791	-2.22573		**
M300013375	NM_153145	Abca8a	ATP-binding cassette, sub-family A (ABC1), member 8a [Source:MarkerSymbol;Acc:MGI:2386846]	282.318	61.2197	0.216847	-2.20525		**
M300010776	NM_153542	Lrrc20	leucine rich repeat containing 20 [Source:MarkerSymbol;Acc:MGI:2387182]	103.601	22.4755	0.216943	-2.20461		**
M300003598	NM_019466	Dscr1	Down syndrome critical region homolog 1 (human) [Source:MarkerSymbol;Acc:MGI:1890564]	404.221	89.3092	0.220942	-2.17826		**
M200000002	NM_011701	Vim	vimentin [Source:MarkerSymbol;Acc:MGI:98932]	325.488	72.7264	0.223438	-2.16205		**
M400014921	-	-	-	263.169	58.8046	0.223448	-2.16199		**
M300006769	NM_146165	Jtv1	JTV1 gene [Source:MarkerSymbol;Acc:MGI:2385237]	419.873	94.7582	0.225683	-2.14763		**
M400000591	NM_009948	Cpt1b	carnitine palmitoyltransferase 1b, muscle [Source:MarkerSymbol;Acc:MGI:1098297]	259.18	59.1836	0.228349	-2.13069		**
M300003418	NM_011994	Abcd2	ATP-binding cassette, sub-family D (ALD), member 2 [Source:MarkerSymbol;Acc:MGI:1349467]	154.039	35.3634	0.229575	-2.12296		**
M400004365	NM_010741	Ly6c	lymphocyte antigen 6 complex, locus C [Source:MarkerSymbol;Acc:MGI:96882]	304.79	70.2765	0.230574	-2.1167		**
M200002493	NM_008161	-	-	272.618	62.8962	0.230712	-2.11584		**
M200003297	NM_013558	Hspa1l	heat shock protein 1-like [Source:MarkerSymbol;Acc:MGI:96231]	23.1125	5.33698	0.230913	-2.11458		**
M300019179	NM_008009	Fgfbp1	fibroblast growth factor binding protein 1 [Source:MarkerSymbol;Acc:MGI:1096350]	32.6384	7.59371	0.232662	-2.10369		**
M200007331	XM_147419	Dip2a	DIP2 disco-interacting protein 2 homolog A (Drosophila) [Source:MarkerSymbol;Acc:MGI:2385920]	210.765	49.2295	0.233576	-2.09804		**
M300002968	NM_178597	Camk2g	calcium/calmodulin-dependent protein kinase II gamma [Source:MarkerSymbol;Acc:MGI:88259]	83.9897	19.7271	0.234875	-2.09003		**
M400001264	-	Dmpk	dystrophia myotonica-protein kinase [Source:MarkerSymbol;Acc:MGI:94906]	64.2336	15.0954	0.235008	-2.08922		**
M200003897	NM_019874	Dnajb5	DnaJ (Hsp40) homolog, subfamily B, member 5 [Source:MarkerSymbol;Acc:MGI:1930018]	37.8636	8.93207	0.235901	-2.08375		**
M300005342	NM_177649	BC034076	cDNA sequence BC034076 [Source:MarkerSymbol;Acc:MGI:2677838]	42.5692	10.0487	0.236057	-2.08279		**
M400018574	NM_008441	Kif1b	kinesin family member 1B [Source:MarkerSymbol;Acc:MGI:108426]	239.952	56.7153	0.236361	-2.08094		**
M200006574	NM_054041	Antxr1	anthrax toxin receptor 1 [Source:MarkerSymbol;Acc:MGI:1916788]	43.0209	10.2032	0.237168	-2.07602		**
M200001893	NM_010917	Nid1	nidogen 1 [Source:MarkerSymbol;Acc:MGI:97342]	290.879	69.3102	0.238279	-2.06928		**
M400000934	-	Cabc1	chaperone, ABC1 activity of bc1 complex like (S. pombe) [Source:MarkerSymbol;Acc:MGI:1914676]	102.815	24.6655	0.239901	-2.05949		**
M400001872	XM_129483	Zranb3	zinc finger, RAN-binding domain containing 3 [Source:MarkerSymbol;Acc:MGI:1918362]	32.0261	7.69647	0.240319	-2.05698		**
M400010807	NM_008218	Hba-a1	hemoglobin alpha, adult chain 1 [Source:MarkerSymbol;Acc:MGI:96015]	20876.2	5026.71	0.240786	-2.05418		**
M200001622	NM_009194	Slc12a2	solute carrier family 12, member 2 [Source:MarkerSymbol;Acc:MGI:101924]	128.016	31.0367	0.242444	-2.04428		**
M400005929	XM_135153	3222402P14Rik	RIKEN cDNA 3222402P14 gene [Source:MarkerSymbol;Acc:MGI:2442104]	48.56	11.867	0.244378	-2.03281		**
M400006249	-	Hist4h4	histone cluster 4, H4 [Source:MarkerSymbol;Acc:MGI:2448443]	178.352	43.623	0.244589	-2.03157		**
M200007285	NM_017379	-	-	255.858	62.6169	0.244733	-2.03072		**
M200014731	NM_021422	Dnaja4	DnaJ (Hsp40) homolog, subfamily A, member 4 [Source:MarkerSymbol;Acc:MGI:1927638]	29.9373	7.33027	0.244854	-2.03001		**
M200012681	NM_133778	2900046G09Rik	RIKEN cDNA 2900046G09 gene [Source:MarkerSymbol;Acc:MGI:1925658]	51.6212	12.6409	0.244878	-2.02986		**
M300005912	NM_009614	Adam15	a disintegrin and metallopeptidase domain 15 (metargidin) [Source:MarkerSymbol;Acc:MGI:1333882]	30.0934	7.37819	0.245176	-2.02811		**
M400007914	NM_175652	Hist4h4	histone cluster 4, H4 [Source:MarkerSymbol;Acc:MGI:2448443]	22.3926	5.49592	0.245435	-2.02659		**
M400007891	-	ENSMUSG00000062561	predicted gene, ENSMUSG00000062561 [Source:MarkerSymbol;Acc:MGI:3642340]	73.2828	18.1132	0.247168	-2.01644		**
M200007641	-	Derl3	Der1-like domain family, member 3 [Source:MarkerSymbol;Acc:MGI:1917627]	66.7335	16.5109	0.247416	-2.01499		**
M400016441	-	Gls	glutaminase [Source:MarkerSymbol;Acc:MGI:95752]	83.5146	20.8111	0.249191	-2.00468		**
M300001662	NM_016686	Vezf1	vascular endothelial zinc finger 1 [Source:MarkerSymbol;Acc:MGI:1313291]	110.741	27.7866	0.250914	-1.99474		*
M400010950	NM_009575	Zic3	zinc finger protein of the cerebellum 3 [Source:MarkerSymbol;Acc:MGI:106676]	24.4123	6.14648	0.251778	-1.98978		*
M200003383	NM_011697	Vegfb	vascular endothelial growth factor B [Source:MarkerSymbol;Acc:MGI:106199]	361.586	91.0586	0.251831	-1.98947		*
M300018864	NM_029823	2900062L11Rik	RIKEN cDNA 2900062L11 gene [Source:MarkerSymbol;Acc:MGI:1924226]	33.2578	8.37585	0.251847	-1.98938		*
M200003107	NM_008633	Mtap4	microtubule-associated protein 4 [Source:MarkerSymbol;Acc:MGI:97178]	131.016	33.0432	0.252208	-1.98731		*
M400003880	-	Q9D605_MOUSE	0 day neonate head cDNA, RIKEN full-length enriched library, clone:4833424P18 product:hypothetical protein, full insert sequence. [Source:Uniprot/SPTREMBL;Acc:Q9D605]	101.527	25.6149	0.252296	-1.98681		*
M200001209	NM_009829	Ccnd2	cyclin D2 [Source:MarkerSymbol;Acc:MGI:88314]	32.0743	8.11987	0.253158	-1.98189		*
M300005317	NM_015734	Col5a1	procollagen, type V, alpha 1 [Source:MarkerSymbol;Acc:MGI:88457]	46.5659	11.8182	0.253795	-1.97826		*
M200013288	NM_183283	2310010M20Rik	RIKEN cDNA 2310010M20 gene [Source:MarkerSymbol;Acc:MGI:1916826]	187.137	47.5245	0.253955	-1.97736		*
M300005778	NM_178726	Ppm1l	protein phosphatase 1 (formerly 2C)-like [Source:MarkerSymbol;Acc:MGI:2139740]	24.1818	6.16422	0.254912	-1.97193		*
M300000210	NM_011542	Tcea3	transcription elongation factor A (SII), 3 [Source:MarkerSymbol;Acc:MGI:1196908]	523.087	133.681	0.255562	-1.96825		*
M400003072	-	LOC675070	-	45.3002	11.5888	0.255822	-1.96679		*
M200009973	NM_019756	Tubd1	tubulin, delta 1 [Source:MarkerSymbol;Acc:MGI:1891826]	31.0864	7.96313	0.256161	-1.96488		*
M200005460	NM_139142	Xtrp3s1	X transporter protein 3 similar 1 gene [Source:MarkerSymbol;Acc:MGI:2143217]	78.0674	20.011	0.256329	-1.96393		*
M200003187	NM_016808;NM_198091;NM_198092	Usp2	ubiquitin specific peptidase 2 [Source:MarkerSymbol;Acc:MGI:1858178]	101.405	26.0304	0.256697	-1.96186		*
M400011042	NM_010479	-	-	42.3083	10.876	0.257065	-1.95979		*
M200003660	NM_009214	-	-	93.1594	23.9711	0.257312	-1.95841		*
M400003506	XM_143622	LOC631670	-	495.658	127.643	0.257523	-1.95723		*
M200005725	-	0610010O12Rik	RIKEN cDNA 0610010O12 gene [Source:MarkerSymbol;Acc:MGI:1913310]	632.312	163.472	0.258531	-1.95159		*
M400009636	NM_026120	2410127L17Rik	RIKEN cDNA 2410127L17 gene [Source:MarkerSymbol;Acc:MGI:1914633]	543.85	141.116	0.259476	-1.94633		*
M300018191	XM_484856	A530098C11Rik	RIKEN cDNA A530098C11 gene [Source:MarkerSymbol;Acc:MGI:3611450]	430.229	113.521	0.263861	-1.92215		*
M200005139	NM_025331	Gng11	guanine nucleotide binding protein (G protein), gamma 11 [Source:MarkerSymbol;Acc:MGI:1913316]	164.741	43.4729	0.263886	-1.92201		*
M400000774	NM_026120	2410127L17Rik	RIKEN cDNA 2410127L17 gene [Source:MarkerSymbol;Acc:MGI:1914633]	981.357	260.06	0.265	-1.91594		*
M200006283	NM_010097	Sparcl1	SPARC-like 1 (mast9, hevin) [Source:MarkerSymbol;Acc:MGI:108110]	129.091	34.2689	0.265462	-1.91342		*
M200002841	NM_007474	Aqp8	aquaporin 8 [Source:MarkerSymbol;Acc:MGI:1195271]	320.601	85.1454	0.26558	-1.91278		*
M400000828	NM_007837	Ddit3	DNA-damage inducible transcript 3 [Source:MarkerSymbol;Acc:MGI:109247]	196.197	52.2974	0.266556	-1.90749		*
M300021963	-	1500011K16Rik	RIKEN cDNA 1500011K16 gene [Source:MarkerSymbol;Acc:MGI:1915135]	808.495	216.518	0.267803	-1.90076		*
M400001035	NM_013821	Hsd3b6	hydroxy-delta-5-steroid dehydrogenase, 3 beta- and steroid delta-isomerase 6 [Source:MarkerSymbol;Acc:MGI:109598]	251.691	67.8112	0.269422	-1.89206		*
M300003614	-	2610039C10Rik	RIKEN cDNA 2610039C10 gene [Source:MarkerSymbol;Acc:MGI:1913828]	383.764	104.199	0.271518	-1.88088		*
M200001226	NM_009212	Ighmbp2	immunoglobulin mu binding protein 2 [Source:MarkerSymbol;Acc:MGI:99954]	156.963	42.6463	0.271696	-1.87993		*
M400000447	NM_030611	Akr1c6	aldo-keto reductase family 1, member C6 [Source:MarkerSymbol;Acc:MGI:1933427]	7817	2151.2	0.275195	-1.86147		*
M300012109	NM_146247	BC024814	cDNA sequence BC024814 [Source:MarkerSymbol;Acc:MGI:2384301]	243.329	67.7747	0.278531	-1.84409		*
M200000229	NM_011170	Prnd	prion protein dublet [Source:MarkerSymbol;Acc:MGI:1346999]	708.247	198.032	0.279608	-1.83852		*
M300003688	-	Hbb-b1	hemoglobin, beta adult major chain [Source:MarkerSymbol;Acc:MGI:96021]	19354.3	5493.05	0.283815	-1.81698		*
M400007821	XM_131133	Hsd3b3	hydroxy-delta-5-steroid dehydrogenase, 3 beta- and steroid delta-isomerase 3 [Source:MarkerSymbol;Acc:MGI:96235]	448.117	128.091	0.285843	-1.80671		*
M200016386	NM_029550	Keg1	kidney expressed gene 1 [Source:MarkerSymbol;Acc:MGI:1928492]	1046.43	303.536	0.290069	-1.78553		*
M300000499	NM_010360	Gstm5	glutathione S-transferase, mu 5 [Source:MarkerSymbol;Acc:MGI:1309466]	313.435	91.241	0.2911	-1.78041		*
M200007783	NM_008195	-	-	255.677	74.9641	0.293198	-1.77005		*
M400012321	NM_153173;NM_175656;NM_175657;NM_178192;NM_178193;NM_178208;NM_178210;NM_178211	Hist4h4	histone cluster 4, H4 [Source:MarkerSymbol;Acc:MGI:2448443]	568.402	167.02	0.293841	-1.76689		*
M200005901	NM_027409	Mospd1	motile sperm domain containing 1 [Source:MarkerSymbol;Acc:MGI:1917630]	471.8	139.021	0.29466	-1.76288		*
M200000625	NM_009228	Snta1	syntrophin, acidic 1 [Source:MarkerSymbol;Acc:MGI:101772]	133.726	39.4045	0.294665	-1.76285		*
M200005672	NM_010192	Fem1a	feminization 1 homolog a (C. elegans) [Source:MarkerSymbol;Acc:MGI:1335089]	332.539	98.3499	0.295755	-1.75753		*
M300019099	NM_028127	Frmd6	FERM domain containing 6 [Source:MarkerSymbol;Acc:MGI:2442579]	102.54	30.3927	0.296399	-1.75439		*
M200004210	NM_024448	Rab12	RAB12, member RAS oncogene family [Source:MarkerSymbol;Acc:MGI:894284]	333.152	99.1405	0.297583	-1.74864		*
M300006458	-	2810405K02Rik	RIKEN cDNA 2810405K02 gene [Source:MarkerSymbol;Acc:MGI:1913719]	730.515	218.796	0.29951	-1.73932		*
M300013230	NM_009156	Sepw1	selenoprotein W, muscle 1 [Source:MarkerSymbol;Acc:MGI:1100878]	158.595	47.6824	0.300654	-1.73382		*
M200013598	NM_025654	Rdm1	RAD52 motif 1 [Source:MarkerSymbol;Acc:MGI:1913849]	102.351	31.005	0.302929	-1.72295		*
M200000766	NM_022309	Cbfb	core binding factor beta [Source:MarkerSymbol;Acc:MGI:99851]	397.349	121.226	0.305087	-1.71271		*
M200002437	NM_026189	2310005P05Rik	RIKEN cDNA 2310005P05 gene [Source:MarkerSymbol;Acc:MGI:1914734]	173.763	53.1007	0.305593	-1.71032		*
M200009556	NM_028057	Cyb5r1	cytochrome b5 reductase 1 [Source:MarkerSymbol;Acc:MGI:1919267]	105.338	32.5761	0.309254	-1.69314		*
M200012928	NM_133835	Ubadc1	ubiquitin associated domain containing 1 [Source:MarkerSymbol;Acc:MGI:1920995]	378.055	117.074	0.309673	-1.69118		*
M200013579	NM_133987	Slc6a8	solute carrier family 6 (neurotransmitter transporter, creatine), member 8 [Source:MarkerSymbol;Acc:MGI:2147834]	163.333	51.3319	0.314278	-1.66989		*
M200001300	NM_007688	-	-	553.224	174.882	0.316114	-1.66148		*
M200005428	NM_024176	Drap1	Dr1 associated protein 1 (negative cofactor 2 alpha) [Source:MarkerSymbol;Acc:MGI:1913806]	408.585	129.173	0.316147	-1.66133		*
M400000065	NM_010637	Klf4	Kruppel-like factor 4 (gut) [Source:MarkerSymbol;Acc:MGI:1342287]	113.443	36.1915	0.319029	-1.64824		*
M200004985	NM_025840	Bzw2	basic leucine zipper and W2 domains 2 [Source:MarkerSymbol;Acc:MGI:1914162]	378.771	122.609	0.323703	-1.62726		*
M200001093	NM_007618	Serpina6	serine (or cysteine) peptidase inhibitor, clade A, member 6 [Source:MarkerSymbol;Acc:MGI:88278]	638.692	206.905	0.323951	-1.62615		*
M200000205	NM_007585	Anxa2	annexin A2 [Source:MarkerSymbol;Acc:MGI:88246]	427.218	138.947	0.325236	-1.62044		*
M300002482	-	Fkbp3	FK506 binding protein 3 [Source:MarkerSymbol;Acc:MGI:1353460]	643.923	209.799	0.325814	-1.61788		*
M300019683	NM_026050;NM_133703	2810453I06Rik	RIKEN cDNA 2810453I06 gene [Source:MarkerSymbol;Acc:MGI:1914488]	191.606	62.6065	0.326747	-1.61375		*
M300006171	NM_010329	Pdpn	podoplanin [Source:MarkerSymbol;Acc:MGI:103098]	121.332	39.7084	0.327271	-1.61144		*
M300020770	NM_016854	Ppp1r3c	protein phosphatase 1, regulatory (inhibitor) subunit 3C [Source:MarkerSymbol;Acc:MGI:1858229]	158.278	52.099	0.329161	-1.60313		*
M200012792	NM_033270	E2f6	E2F transcription factor 6 [Source:MarkerSymbol;Acc:MGI:1354159]	310.93	102.904	0.330955	-1.59529		*
M400015034	-	mt-Nd1	NADH dehydrogenase 1, mitochondrial [Source:MarkerSymbol;Acc:MGI:101787]	53699.8	18278.3	0.34038	-1.55478		*
M200012512	NM_029573	Idh3a	isocitrate dehydrogenase 3 (NAD+) alpha [Source:MarkerSymbol;Acc:MGI:1915084]	1229.85	418.912	0.340622	-1.55376		*
M200001106	NM_009551	Zfand5	zinc finger, AN1-type domain 5 [Source:MarkerSymbol;Acc:MGI:1278334]	829.423	282.728	0.340874	-1.55269		*
M200009414	NM_021278	Tmsb4x	thymosin, beta 4, X chromosome [Source:MarkerSymbol;Acc:MGI:99510]	2925.37	997.211	0.340883	-1.55265		*
M400012302	NM_175331	-	RIKEN cDNA C630002B14 gene (C630002B14Rik), mRNA [Source:RefSeq_dna;Acc:NM_175331]	209.249	71.5237	0.341812	-1.54873		*
M200006207	NM_139297	Ugp2	UDP-glucose pyrophosphorylase 2 [Source:MarkerSymbol;Acc:MGI:2183447]	3063.77	1059.18	0.34571	-1.53237		*
M200001264	NM_016894	Ramp1	receptor (calcitonin) activity modifying protein 1 [Source:MarkerSymbol;Acc:MGI:1858418]	101.789	35.2185	0.345994	-1.53118		*
M200007025	NM_172436	Slc25a12	solute carrier family 25 (mitochondrial carrier, Aralar), member 12 [Source:MarkerSymbol;Acc:MGI:1926080]	391.516	136.108	0.347644	-1.52432		*
M200009885	NM_026796	Smyd2	SET and MYND domain containing 2 [Source:MarkerSymbol;Acc:MGI:1915889]	183.816	64.133	0.348898	-1.51912		*
M400008862	NM_178211	Hist4h4	histone cluster 4, H4 [Source:MarkerSymbol;Acc:MGI:2448443]	112.262	39.2722	0.349826	-1.51529		*
M300003983	NM_026063	2900010M23Rik	RIKEN cDNA 2900010M23 gene [Source:MarkerSymbol;Acc:MGI:1914517]	642.284	224.705	0.349853	-1.51518		*
M400000535	-	Ppp2r2a	protein phosphatase 2 (formerly 2A), regulatory subunit B (PR 52), alpha isoform [Source:MarkerSymbol;Acc:MGI:1919228]	159.321	55.8186	0.350353	-1.51312		*
M200000359	-	4930408O21Rik	RIKEN cDNA 4930408O21 gene [Source:MarkerSymbol;Acc:MGI:1915233]	192.579	68.3686	0.355016	-1.49404		*
M200002289	NM_011125	Pltp	phospholipid transfer protein [Source:MarkerSymbol;Acc:MGI:103151]	114.649	40.7678	0.355588	-1.49172		*
M200006352	NM_022331	Herpud1	homocysteine-inducible, endoplasmic reticulum stress-inducible, ubiquitin-like domain member 1 [Source:MarkerSymbol;Acc:MGI:1927406]	1425.07	506.759	0.355604	-1.49166		*
M200005114	NM_011812	Fbln5	fibulin 5 [Source:MarkerSymbol;Acc:MGI:1346091]	102.65	36.6506	0.357046	-1.48582		*
M400012215	NM_172205	Sbsn	suprabasin [Source:MarkerSymbol;Acc:MGI:2446326]	137.769	49.344	0.358165	-1.4813		*
M200009407	NM_020332	Ank	progressive ankylosis [Source:MarkerSymbol;Acc:MGI:3045421]	281.059	101.169	0.359956	-1.47411		*
M200004094	NM_007874	Reep5	receptor accessory protein 5 [Source:MarkerSymbol;Acc:MGI:1270152]	194.681	70.5542	0.362409	-1.46431		*
M200001395	NM_011694	Vdac1	voltage-dependent anion channel 1 [Source:MarkerSymbol;Acc:MGI:106919]	1262.11	461.433	0.365604	-1.45165		*
M200000449	NM_010516	Cyr61	cysteine rich protein 61 [Source:MarkerSymbol;Acc:MGI:88613]	126.158	46.1282	0.365638	-1.45151		*
M300002963	NM_008914	Ppp3cb	protein phosphatase 3, catalytic subunit, beta isoform [Source:MarkerSymbol;Acc:MGI:107163]	109.111	40.1317	0.367806	-1.44298		*
M200006893	NM_026993	Ddah1	dimethylarginine dimethylaminohydrolase 1 [Source:MarkerSymbol;Acc:MGI:1916469]	381.988	140.622	0.368133	-1.4417		*
M400001039	-	S100a11	S100 calcium binding protein A11 (calizzarin) [Source:MarkerSymbol;Acc:MGI:1338798]	146.109	54.1306	0.370482	-1.43252		*
M400013278	-	-	-	505.49	187.713	0.371348	-1.42916		*
M200001737	NM_007653	Cd63	Cd63 antigen [Source:MarkerSymbol;Acc:MGI:99529]	226.111	84.1972	0.372371	-1.42519		*
M200006537	NM_025275	X83328	EST X83328 [Source:MarkerSymbol;Acc:MGI:104837]	156.601	58.3608	0.372672	-1.42402		*
M200006905	NM_022324	Sdf2l1	stromal cell-derived factor 2-like 1 [Source:MarkerSymbol;Acc:MGI:2149842]	227.726	85.4112	0.375061	-1.4148		*
M200015930	NM_028360	Ttc19	tetratricopeptide repeat domain 19 [Source:MarkerSymbol;Acc:MGI:1920045]	108.838	40.84	0.375235	-1.41413		*
M300000710	NM_026444	Cs	citrate synthase [Source:MarkerSymbol;Acc:MGI:88529]	882.779	331.904	0.375976	-1.41129		*
M200002007	NM_011595	Timp3	tissue inhibitor of metalloproteinase 3 [Source:MarkerSymbol;Acc:MGI:98754]	107.963	40.6211	0.376249	-1.41024		*
M200006651	NM_029103	Armet	arginine-rich, mutated in early stage tumors [Source:MarkerSymbol;Acc:MGI:1922090]	1469.32	555.777	0.378255	-1.40257		*
M400011313	NM_019483	-	-	185.924	70.5591	0.379506	-1.39781		*
M200001351	NM_009107	Rxrg	retinoid X receptor gamma [Source:MarkerSymbol;Acc:MGI:98216]	107.58	41.0606	0.381675	-1.38958		*
M200008819	NM_007608	Car5a	carbonic anhydrase 5a, mitochondrial [Source:MarkerSymbol;Acc:MGI:101946]	193.343	74.552	0.385594	-1.37485		*
M400011300	NM_018859	-	-	445.452	173.087	0.388564	-1.36378		*
M300022321	NM_147092	Olfr561	olfactory receptor 561 [Source:MarkerSymbol;Acc:MGI:3030395]	184.144	71.6108	0.388885	-1.36258		*
M400000660	NM_008220	Hbb-b1	hemoglobin, beta adult major chain [Source:MarkerSymbol;Acc:MGI:96021]	4670.78	1826.47	0.391041	-1.35461		*
M200004135	NM_023175	Nit2	nitrilase family, member 2 [Source:MarkerSymbol;Acc:MGI:1261838]	906.352	354.617	0.391257	-1.35381		*
M200016372	NM_027126	Hfe2	hemochromatosis type 2 (juvenile) (human homolog) [Source:MarkerSymbol;Acc:MGI:1916835]	275.733	107.916	0.391376	-1.35337		*
M200009516	NM_153173	Hist1h4h	histone cluster 1, H4h [Source:MarkerSymbol;Acc:MGI:2448427]	142.367	55.7901	0.391876	-1.35153		*
M300001921	NM_011361	Sgk	serum/glucocorticoid regulated kinase [Source:MarkerSymbol;Acc:MGI:1340062]	147.396	57.7792	0.391999	-1.35108		*
M400000034	-	Ckb	creatine kinase, brain [Source:MarkerSymbol;Acc:MGI:88407]	101.948	40.2172	0.394487	-1.34195		*
M200008053	NM_134147	D930010J01Rik	RIKEN cDNA D930010J01 gene [Source:MarkerSymbol;Acc:MGI:2147583]	306.597	121.152	0.39515	-1.33953		*
M200000107	NM_009349	Inmt	indolethylamine N-methyltransferase [Source:MarkerSymbol;Acc:MGI:102963]	1823.99	722.176	0.395933	-1.33667		*
M200006593	NM_025920	Thap4	THAP domain containing 4 [Source:MarkerSymbol;Acc:MGI:1914276]	148.889	58.9523	0.395948	-1.33662		*
M200004380	NM_028132	Pgm2	phosphoglucomutase 2 [Source:MarkerSymbol;Acc:MGI:97565]	4666.91	1853.98	0.39726	-1.33184		*
M200003810	NM_023617	Aox3	aldehyde oxidase 3 [Source:MarkerSymbol;Acc:MGI:1918974]	1964.81	795.453	0.40485	-1.30454		*
M200007081	NM_011819	Gdf15	growth differentiation factor 15 [Source:MarkerSymbol;Acc:MGI:1346047]	282.423	115.307	0.408279	-1.29237		*
M200001359	NM_011316	Saa4	serum amyloid A 4 [Source:MarkerSymbol;Acc:MGI:98224]	269.621	110.895	0.411298	-1.28174		*
M400011276	NM_016956	-	-	2348.78	967.781	0.412035	-1.27916		*
M200000802	NM_013697	Ttr	transthyretin [Source:MarkerSymbol;Acc:MGI:98865]	48361.8	19969.7	0.412922	-1.27606		*
M300006509	XM_132086	Rab28	RAB28, member RAS oncogene family [Source:MarkerSymbol;Acc:MGI:1917285]	436.575	180.873	0.414299	-1.27126		*
M200014183	-	Thap3	THAP domain containing, apoptosis associated protein 3 [Source:MarkerSymbol;Acc:MGI:1917126]	111.741	46.3556	0.414849	-1.26934		*
M300011331	NM_030241	Setd8	SET domain containing (lysine methyltransferase) 8 [Source:MarkerSymbol;Acc:MGI:1915206]	103.327	42.9012	0.415197	-1.26813		*
M300006691	NM_009722	Atp2a2	ATPase, Ca++ transporting, cardiac muscle, slow twitch 2 [Source:MarkerSymbol;Acc:MGI:88110]	905.685	376.308	0.415495	-1.2671		*
M400011711	NM_030738	V1rd6	vomeronasal 1 receptor, D6 [Source:MarkerSymbol;Acc:MGI:3033475]	155.847	65.7264	0.421736	-1.24559		*
M200013866	NM_025345	0610037P05Rik	RIKEN cDNA 0610037P05 gene [Source:MarkerSymbol;Acc:MGI:1913336]	373.772	157.788	0.422151	-1.24417		*
M300009717	NM_010191	Fdft1	farnesyl diphosphate farnesyl transferase 1 [Source:MarkerSymbol;Acc:MGI:102706]	227.192	95.9203	0.4222	-1.244		*
M400000061	-	Adprh	ADP-ribosylarginine hydrolase [Source:MarkerSymbol;Acc:MGI:1098234]	117.579	49.739	0.423027	-1.24118		*
M300002162	NM_009458	Ube2b	ubiquitin-conjugating enzyme E2B, RAD6 homology (S. cerevisiae) [Source:MarkerSymbol;Acc:MGI:102944]	705.972	298.715	0.423126	-1.24084		*
M200002752	NM_009739	Bckdk	branched chain ketoacid dehydrogenase kinase [Source:MarkerSymbol;Acc:MGI:1276121]	137.099	58.0808	0.423642	-1.23908		*
M300017926	-	Hspb1	heat shock protein 1 [Source:MarkerSymbol;Acc:MGI:96240]	1995.08	846.711	0.4244	-1.2365		*
M400007867	-	-	-	8424.41	3591.24	0.42629	-1.23009		*
M200006096	NM_025918	Ccdc43	coiled-coil domain containing 43 [Source:MarkerSymbol;Acc:MGI:1289318]	141.636	60.4162	0.42656	-1.22918		*
M200001196	NM_009344	Phlda1	pleckstrin homology-like domain, family A, member 1 [Source:MarkerSymbol;Acc:MGI:1096880]	509.543	217.474	0.426803	-1.22836		*
M200014515	NM_025424	Nenf	neuron derived neurotrophic factor [Source:MarkerSymbol;Acc:MGI:1913458]	119.44	50.9818	0.42684	-1.22823		*
M400004427	NM_178917	Arrdc3	arrestin domain containing 3 [Source:MarkerSymbol;Acc:MGI:2145242]	297.929	127.544	0.428102	-1.22397		*
M400001829	NM_183251	1810020D17Rik	RIKEN cDNA 1810020D17 gene [Source:MarkerSymbol;Acc:MGI:1913523]	561.971	240.652	0.428229	-1.22355		*
M300004619	NM_013786	Hsd17b6	hydroxysteroid (17-beta) dehydrogenase 6 [Source:MarkerSymbol;Acc:MGI:1351670]	875.817	375.556	0.428806	-1.2216		*
M300000134	NM_013670	-	-	103.631	44.6301	0.430663	-1.21537		*
M200004486	NM_007563	Bpgm	2,3-bisphosphoglycerate mutase [Source:MarkerSymbol;Acc:MGI:1098242]	346.888	149.634	0.431362	-1.21303		*
M200012952	NM_144941	Rprc1	arginine/proline rich coiled-coil 1 [Source:MarkerSymbol;Acc:MGI:2384297]	107.115	46.3703	0.432901	-1.20789		*
M300015433	NM_011654	-	-	525.504	227.63	0.433164	-1.20701		*
M400000169	XM_122057;XM_290067	LOC630452	-	1204.69	522.425	0.43366	-1.20536		*
M300014834	NM_011354	Serf2	small EDRK-rich factor 2 [Source:MarkerSymbol;Acc:MGI:1337041]	1220	531.988	0.436056	-1.19741		*
M400005259	NM_199472	EG277333	predicted gene, EG277333 [Source:MarkerSymbol;Acc:MGI:3644516]	7794.12	3398.81	0.436073	-1.19736		*
M200011845	XM_203853	Phpt1	phosphohistidine phosphatase 1 [Source:MarkerSymbol;Acc:MGI:1922704]	109.48	47.8955	0.437482	-1.1927		*
M200001658	NM_009976	Cst3	cystatin C [Source:MarkerSymbol;Acc:MGI:102519]	3619.88	1589	0.438966	-1.18782		*
M200002183	NM_009686	Apbb2	amyloid beta (A4) precursor protein-binding, family B, member 2 [Source:MarkerSymbol;Acc:MGI:108405]	156.257	68.7786	0.440162	-1.18389		*
M200003650	NM_007472	Aqp1	aquaporin 1 [Source:MarkerSymbol;Acc:MGI:103201]	603.46	265.986	0.440768	-1.18191		*
M200000786	NM_026061	Ndufb8	NADH dehydrogenase (ubiquinone) 1 beta subcomplex 8 [Source:MarkerSymbol;Acc:MGI:1914514]	2292.93	1011.66	0.441209	-1.18047		*
M400001043	-	Tpm3	tropomyosin 3, gamma [Source:MarkerSymbol;Acc:MGI:1890149]	461.361	203.628	0.441364	-1.17996		*
M200002525	NM_010255	Gamt	guanidinoacetate methyltransferase [Source:MarkerSymbol;Acc:MGI:1098221]	496.277	219.258	0.441805	-1.17852		*
M200000208	NM_008155	Gpi1	glucose phosphate isomerase 1 [Source:MarkerSymbol;Acc:MGI:95797]	687.69	304.302	0.442499	-1.17625		*
M300016631	NM_197986	Tmem140	transmembrane protein 140 [Source:MarkerSymbol;Acc:MGI:1915737]	163.905	72.5953	0.442911	-1.17491		*
M400007800	NM_008403	Itgb1bp1	integrin beta 1 binding protein 1 [Source:MarkerSymbol;Acc:MGI:1306802]	173.573	76.9854	0.443532	-1.17289		*
M300016069	NM_007901	Edg1	endothelial differentiation sphingolipid G-protein-coupled receptor 1 [Source:MarkerSymbol;Acc:MGI:1096355]	235.012	104.362	0.444069	-1.17114		*
M300001651	NM_172561	Spag7	sperm associated antigen 7 [Source:MarkerSymbol;Acc:MGI:107380]	164.344	73.2291	0.445583	-1.16623		*
M400003314	-	-	-	162.675	72.5053	0.445705	-1.16584		*
M300003128	NM_010284	Ghr	growth hormone receptor [Source:MarkerSymbol;Acc:MGI:95708]	546.549	244.313	0.44701	-1.16162		*
M400010688	NM_001001978	Gapdh	glyceraldehyde-3-phosphate dehydrogenase [Source:MarkerSymbol;Acc:MGI:95640]	5931.78	2660.24	0.448473	-1.15691		*
M200012027	NM_029720	Creld2	cysteine-rich with EGF-like domains 2 [Source:MarkerSymbol;Acc:MGI:1923987]	322.33	144.56	0.448485	-1.15687		*
M200006778	NM_022992	Arl6ip5	ADP-ribosylation factor-like 6 interacting protein 5 [Source:MarkerSymbol;Acc:MGI:1929501]	392.853	176.337	0.448863	-1.15565		*
M200000033	NM_008321	Id3	inhibitor of DNA binding 3 [Source:MarkerSymbol;Acc:MGI:96398]	462.426	207.937	0.449666	-1.15307		*
M200006116	NM_025369	Sgk3	serum/glucocorticoid regulated kinase 3 [Source:MarkerSymbol;Acc:MGI:2182368]	621.649	281.007	0.452034	-1.1455		*
M200000793	NM_009304	Syngr2	synaptogyrin 2 [Source:MarkerSymbol;Acc:MGI:1328324]	408.102	184.687	0.452553	-1.14384		*
M200003352	NM_008323	Idh3g	isocitrate dehydrogenase 3 (NAD+), gamma [Source:MarkerSymbol;Acc:MGI:1099463]	1161.9	526.035	0.452738	-1.14325		*
M400005766	NM_023160	Cml1	camello-like 1 [Source:MarkerSymbol;Acc:MGI:1913366]	1896.93	861.581	0.454199	-1.1386		*
M300006455	NM_172990	Pank4	pantothenate kinase 4 [Source:MarkerSymbol;Acc:MGI:2387466]	157.283	71.5292	0.454781	-1.13676		*
M400011563	NM_026416	S100a16	S100 calcium binding protein A16 [Source:MarkerSymbol;Acc:MGI:1915110]	208.195	94.7241	0.454977	-1.13613		*
M300001050	NM_026065	D10Ertd322e	Mitochondrial 28S ribosomal protein S32, mitochondrial precursor (S32mt) (MRP-S32). [Source:Uniprot/SWISSPROT;Acc:Q9CPV3]	1967.12	900.36	0.457706	-1.12751		*
M400000164	NM_011696	Vdac3	voltage-dependent anion channel 3 [Source:MarkerSymbol;Acc:MGI:106922]	2516.63	1152.38	0.457905	-1.12688		*
M200001383	NM_007604	Capza2	capping protein (actin filament) muscle Z-line, alpha 2 [Source:MarkerSymbol;Acc:MGI:106222]	700.663	320.861	0.457939	-1.12677		*
M200000418	NM_009447	-	-	2753.5	1264.7	0.459307	-1.12247		*
M300009220	NM_172269	Vps18	vacuolar protein sorting 18 (yeast) [Source:MarkerSymbol;Acc:MGI:2443626]	132.126	61.0246	0.461868	-1.11445		*
M300002937	-	Ppap2a	phosphatidic acid phosphatase 2a [Source:MarkerSymbol;Acc:MGI:108412]	158.017	72.9969	0.461956	-1.11417		*
M200015455	NM_023719;XM_485282	Txnip	thioredoxin interacting protein [Source:MarkerSymbol;Acc:MGI:1889549]	1280.41	592.889	0.463046	-1.11077		*
M400010795	NM_008084;NM_008084;NM_008084;NM_008084;NM_008084	Gapdh	glyceraldehyde-3-phosphate dehydrogenase [Source:MarkerSymbol;Acc:MGI:95640]	7595.7	3528.45	0.464533	-1.10615		*
M300014875	NM_011288	Mrpl23	mitochondrial ribosomal protein L23 [Source:MarkerSymbol;Acc:MGI:1196612]	479.853	223.188	0.465117	-1.10433		*
M200000302	NM_008536	-	-	138.846	64.6252	0.465444	-1.10332		*
M400011405	NM_022004	Fxyd6	FXYD domain-containing ion transport regulator 6 [Source:MarkerSymbol;Acc:MGI:1890226]	310.377	144.526	0.465645	-1.1027		*
M300003160	NM_145852	Ropn1l	ropporin 1-like [Source:MarkerSymbol;Acc:MGI:2182357]	102.533	47.984	0.467984	-1.09547		*
M200003118	NM_178939	Pdrg1	p53 and DNA damage regulated 1 [Source:MarkerSymbol;Acc:MGI:1915809]	204.914	95.9998	0.468489	-1.09391		*
M400011561	NM_026406	Zfp364	zinc finger protein 364 [Source:MarkerSymbol;Acc:MGI:1915095]	595.78	279.702	0.469472	-1.09089		*
M300002748	NM_145938	Rpp40	ribonuclease P 40 subunit (human) [Source:MarkerSymbol;Acc:MGI:1346084]	151.89	71.3202	0.469552	-1.09064		*
M400003250	-	-	-	792.583	372.223	0.469632	-1.0904		*
M300012352	-	Fbxl5	F-box and leucine-rich repeat protein 5 [Source:MarkerSymbol;Acc:MGI:2152883]	117.761	55.4224	0.470635	-1.08732		*
M400001060	-	Zfp364	zinc finger protein 364 [Source:MarkerSymbol;Acc:MGI:1915095]	306.313	144.278	0.471013	-1.08616		*
M300004674	-	Muc2	mucin 2 [Source:MarkerSymbol;Acc:MGI:1339364]	102.962	48.498	0.471028	-1.08612		*
M200004962	NM_019405	Cetn2	centrin 2 [Source:MarkerSymbol;Acc:MGI:1347085]	151.841	71.6058	0.471585	-1.08441		*
M200002348	NM_008974	Ptp4a2	protein tyrosine phosphatase 4a2 [Source:MarkerSymbol;Acc:MGI:1277117]	2454.97	1158.45	0.471881	-1.08351		*
M300002250	NM_198710	Sypl	synaptophysin-like protein [Source:MarkerSymbol;Acc:MGI:108081]	1419.95	672.099	0.473326	-1.07909		*
M300004439	NM_019718	Arl3	ADP-ribosylation factor-like 3 [Source:MarkerSymbol;Acc:MGI:1929699]	208.049	98.9082	0.475409	-1.07276		*
M400013056	-	-	-	475.834	226.623	0.476264	-1.07017		*
M400010735	NM_007507	Atp5k	ATP synthase, H+ transporting, mitochondrial F1F0 complex, subunit e [Source:MarkerSymbol;Acc:MGI:106636]	3275.53	1560.19	0.476317	-1.07001		*
M200003750	NM_017376;NM_153484	Tef	thyrotroph embryonic factor [Source:MarkerSymbol;Acc:MGI:98663]	227.054	108.306	0.477005	-1.06792		*
M200008119	XM_485628	Ociad2	OCIA domain containing 2 [Source:MarkerSymbol;Acc:MGI:1916377]	335.884	161.142	0.479755	-1.05963		*
M200003839	NM_025558	Cyb5b	cytochrome b5 type B [Source:MarkerSymbol;Acc:MGI:1913677]	258.531	124.085	0.479963	-1.059		*
M400006754	-	-	-	6163.72	2959.71	0.480183	-1.05834		*
M300005419	NM_080462	Hnmt	histamine N-methyltransferase [Source:MarkerSymbol;Acc:MGI:2153181]	144.759	69.5626	0.480542	-1.05727		*
M400013692	-	-	-	117.37	56.4279	0.480771	-1.05658		*
M300000751	-	-	-	866.128	416.851	0.481281	-1.05505		*
M300005095	NM_021467	Tnni1	troponin I, skeletal, slow 1 [Source:MarkerSymbol;Acc:MGI:105073]	222.612	108.174	0.485929	-1.04118		*
M200000904	NM_013642	Dusp1	dual specificity phosphatase 1 [Source:MarkerSymbol;Acc:MGI:105120]	349.281	169.913	0.486464	-1.0396		*
M200006550	NM_130884	Idh3b	isocitrate dehydrogenase 3 (NAD+) beta [Source:MarkerSymbol;Acc:MGI:2158650]	2175.05	1059.57	0.487148	-1.03757		*
M200000657	NM_008562	Mcl1	myeloid cell leukemia sequence 1 [Source:MarkerSymbol;Acc:MGI:101769]	384.626	187.91	0.488553	-1.03341		*
M200007313	NM_029842	Jmjd5	jumonji domain containing 5 [Source:MarkerSymbol;Acc:MGI:1924285]	268.647	131.398	0.48911	-1.03177		*
M300004446	-	Usmg5	upregulated during skeletal muscle growth 5 [Source:MarkerSymbol;Acc:MGI:1891435]	4776.1	2336.69	0.489246	-1.03137		*
M200005970	NM_013863	Bag3	Bcl2-associated athanogene 3 [Source:MarkerSymbol;Acc:MGI:1352493]	224.209	110.305	0.491975	-1.02334		*
M200006479	NM_013592	Matn4	matrilin 4 [Source:MarkerSymbol;Acc:MGI:1328314]	2164.68	1065.2	0.492081	-1.02303		*
M200002698	NM_011692	Vbp1	von Hippel-Lindau binding protein 1 [Source:MarkerSymbol;Acc:MGI:1333804]	230.548	113.862	0.493876	-1.01778		*
M300008186	NM_011992	Rcn2	reticulocalbin 2 [Source:MarkerSymbol;Acc:MGI:1349765]	159.258	78.8269	0.494964	-1.0146		*
M400014601	NM_018814	Pcnx	pecanex homolog (Drosophila) [Source:MarkerSymbol;Acc:MGI:1891924]	135.598	67.417	0.497183	-1.00815		*
M200003311	NM_010887	Ndufs4	NADH dehydrogenase (ubiquinone) Fe-S protein 4 [Source:MarkerSymbol;Acc:MGI:1343135]	1905.74	948.163	0.49753	-1.00714		*
M400008462	-	-	similar to Glyceraldehyde-3-phosphate dehydrogenase (GAPDH) (LOC667802), mRNA [Source:RefSeq_dna;Acc:XR_002080]	2345.1	1166.83	0.497558	-1.00706		*
M200000112	NM_027360	-	-	3362.09	1672.98	0.4976	-1.00694		*
M400009193	-	-	-	233.964	116.485	0.497875	-1.00614		*
M300007287	-	Idh2	isocitrate dehydrogenase 2 (NADP+), mitochondrial [Source:MarkerSymbol;Acc:MGI:96414]	904.564	451.716	0.499374	-1.00181		*
M400009819	-	Gapdh	glyceraldehyde-3-phosphate dehydrogenase [Source:MarkerSymbol;Acc:MGI:95640]	6606.37	3300.24	0.499555	-1.00128		*
